# Supplementary material for: Plasma Proteomic Profiling in Hereditary Breast Cancer Reveals a BRCA1-Specific Signature: Diagnostic and Functional Implications
Source: PLoS One. 2015 Jun 10;10(6):e0129762. doi: 10.1371/journal.pone.0129762 (PMC4465499; doi:10.1371/journal.pone.0129762)
Supplement: S1 Table — (XLSX) [file pone.0129762.s002.xlsx]

## Sheet: Image master analysis and ID
Accession	Description	Score	Coverage	# Proteins	# Unique Peptides	# Peptides	# PSMs	# AAs	MW [kDa]	calc. pI	Match ID	Fold Changes breast cancer patients vs healthy subjects	±SEM	p value	Fold change healthy carriers vs healthy subjects	±SEM	p value
P02675	Fibrinogen beta chain	362.471	62.73	1	34	34	108	491	55.8923	8.26514	1234	1.55101	0.116619	0.0275565	1.8	0.124056	0.00530828
P02671-2	Isoform 2 of Fibrinogen alpha chain OS=Homo sapiens GN=FGA - [FIBA_HUMAN]	177.721	49.53	2	28	28	62	644	69.7138	8.06006	608	ND1	0	2.50112e-05	10	0.0942809	1.62399e-07
P02647	Apolipoprotein A-I OS=Homo sapiens GN=APOA1 PE=1 SV=1 - [APOA1_HUMAN]	168.88	76.4	1	33	33	67	267	30.7589	5.75732	1159	-10	0.23094	3.48185e-06	-10	0.0495162	5.53525e-09
P08603	Complement factor H OS=Homo sapiens GN=CFH PE=1 SV=4 - [CFAH_HUMAN]	115.436	19.74	1	23	23	45	1231	139.005	6.60986	900	-2.16325	0.0313596	3.48185e-06	-1.75065	0.0952329	1.82818e-05
P02675	Fibrinogen beta chain OS=Homo sapiens GN=FGB PE=1 SV=2 - [FIBB_HUMAN]	101.423	43.38	1	16	16	23	491	55.8923	8.26514	744	ND	0	4.85185e-06	10	0.0942809	1.62399e-07
P10909-4	Isoform 4 of Clusterin OS=Homo sapiens GN=CLU - [CLUS_HUMAN]	97.1297	35.1	4	14	14	33	416	48.7721	6.7124	876	-10	0.0866025	2.30422e-08	-1.91775	0.118178	3.47169e-05
P02679-2	Isoform Gamma-A of Fibrinogen gamma chain OS=Homo sapiens GN=FGG - [FIBG_HUMAN]	95.9563	49.43	4	18	18	25	437	49.465	6.0874	732	3.63863	0.0875544	7.50836e-06	3.10472	0.047158	3.40558e-06
P02671-2	Isoform 2 of Fibrinogen alpha chain OS=Homo sapiens GN=FGA - [FIBA_HUMAN]	86.8407	16.3	2	9	9	22	644	69.7138	8.06006	601	4.70807	0.115501	5.64441e-06	5.67524	0.071031	7.07608e-07
P10909-4	Isoform 4 of Clusterin	83.0022	38.94	4	17	17	28	416	48.7721	6.7124	885	-10	0.0837324	2.01122e-08	-17.5549	0.494977	6.79296e-06
E9PHK0	Tetranectin OS=Homo sapiens GN=CLEC3B PE=2 SV=1 - [E9PHK0_HUMAN]	81.0976	86.25	2	10	10	21	160	17.7827	5.04639	1140	-1.24397	0.0595663	3.1249e-06	-10	0.124851	4.85185e-06
A6H8M8	C4A protein OS=Homo sapiens GN=C4A PE=2 SV=1 - [A6H8M8_HUMAN]	79.1929	10.42	1	11	11	18	1698	187.586	7.12256	608	2.49467	0.115484	0.000203666	2.88261	0.0943996	8.12453e-05
P00738	Haptoglobin OS=Homo sapiens GN=HP PE=1 SV=1 - [HPT_HUMAN]	69.3919	28.82	1	14	14	29	406	45.1766	6.58057	840	2.74569	0.0848074	3.50112e-05	3.16475	0.0254483	2.46601e-07
P01024	Complement C3 OS=Homo sapiens GN=C3 PE=1 SV=2 - [CO3_HUMAN]	62.4833	12.57	1	18	18	19	1663	187.03	6.40479	731	2.94185	0.0877191	2.61064e-05	3.2798	0.063653	8.18607e-06
P06396	Gelsolin OS=Homo sapiens GN=GSN PE=1 SV=1 - [GELS_HUMAN]	52.1714	23.79	1	13	13	15	782	85.6442	6.27783	412	-8.45382	0.0879598	4.4357e-08	-2.64035	0.0826016	3.60046e-06
P01024	Complement C3 OS=Homo sapiens GN=C3 PE=1 SV=2 - [CO3_HUMAN]	52.107	10.82	1	13	13	14	1663	187.03	6.40479	739	2.2204	0.11567	0.000476818	2.475	0.100563	0.000248777
P02671-2	Isoform 2 of Fibrinogen alpha chain OS=Homo sapiens GN=FGA - [FIBA_HUMAN]	42.6288	17.55	2	11	11	14	644	69.7138	8.06006	1079	-10	0.135485	2.59911e-07	-10	0.129815	2.59911e-07
P00751	Complement factor B OS=Homo sapiens GN=CFB PE=1 SV=2 - [CFAB_HUMAN]	35.0051	20.42	3	14	14	15	764	85.4785	7.06396	405	-1.50665	0.288684	0.000974885	-1.38326	0.0104709	4.93619e-09
D6RA08	Complement C1q subcomponent subunit B (Fragment) OS=Homo sapiens GN=C1QB PE=2 SV=1 - [D6RA08_HUMAN]	33.9544	31.44	3	5	5	11	229	24.1023	9.15869	1199	ND	0.295413	3.40558e-06	10	0.212568	4.11654e-06
P02748	Complement component C9 OS=Homo sapiens GN=C9 PE=1 SV=2 - [CO9_HUMAN]	33.5092	15.56	1	9	9	10	559	63.1327	5.59229	565	-2.97838	0.115695	4.206e-06	-1.29172	0.0236778	1.522e-07
P02649	Apolipoprotein E OS=Homo sapiens GN=APOE PE=1 SV=1 - [APOE_HUMAN]	32.0329	34.7	1	10	10	10	317	36.1318	5.73193	931	-1.85771	0.0877424	5.09556e-06	-1.72236	0.106846	3.30398e-05
P36980-2	Isoform Short of Complement factor H-related protein 2 OS=Homo sapiens GN=CFHR2 - [FHR2_HUMAN]	27.0866	32.51	2	7	7	8	243	27.8783	6.91748	995	1.14744	0.0598611	0.12514	1.33463	0.0271523	0.000694033
A6H8M8	C4A protein OS=Homo sapiens GN=C4A PE=2 SV=1 - [A6H8M8_HUMAN]	24.833	5.89	12	7	7	7	1698	187.586	7.12256	723	-10	0.288675	2.83287e-06	-1.60403	0.0487725	1.57993e-06
P02743	Serum amyloid P-component OS=Homo sapiens GN=APCS PE=1 SV=2 - [SAMP_HUMAN]	24.2501	32.74	1	7	7	8	223	25.3711	6.53662	990	-1.8	0.0889361	5.81581e-06	1.25376	0.0951171	0.0709843
P01024	Complement C3 OS=Homo sapiens GN=C3 PE=1 SV=2 - [CO3_HUMAN]	24.0774	5.35	1	8	8	9	1663	187.03	6.40479	605	3.5407	0.116264	2.70774e-05	3.66466	0.0735328	7.53883e-06
P02671-2	Isoform 2 of Fibrinogen alpha chain OS=Homo sapiens GN=FGA - [FIBA_HUMAN]	23.8389	13.66	2	6	6	6	644	69.7138	8.06006	934	-10	0.13657	4.32266e-05	-1.26614	0.0659545	8.47145e-06
P07358	Complement component C8 beta chain OS=Homo sapiens GN=C8B PE=1 SV=3 - [CO8B_HUMAN]	23.5011	18.61	3	9	9	9	591	67.0035	8.1333	581	-10	0.11547	7.28013e-08	4.79489	0.047161	3.20361e-07
P02787	Serotransferrin OS=Homo sapiens GN=TF PE=1 SV=3 - [TRFE_HUMAN]	22.4435	13.47	1	8	8	8	698	77.0136	7.12256	409	-3.4108	0.173242	1.42256e-05	-2.24666	0.0951324	1.02526e-05
P13796	Plastin-2 OS=Homo sapiens GN=LCP1 PE=1 SV=6 - [PLSL_HUMAN]	19.0341	9.73	1	5	5	7	627	70.2439	5.42725	561	-2.35046	0.17399	4.12266e-05	1.05526	0.075265	0.268259
P02652	Apolipoprotein A-II OS=Homo sapiens GN=APOA2 PE=1 SV=1 - [APOA2_HUMAN]	14.5436	21	1	3	3	5	100	11.1679	6.62451	900	-2.16325	0.0313596	5.61588e-08	-1.81	0.0719751	5.99471e-06
P27169	Serum paraoxonase/arylesterase 1 OS=Homo sapiens GN=PON1 PE=1 SV=3 - [PON1_HUMAN]	13.3362	15.77	2	5	5	5	355	39.7062	5.22412	732	3.63863	0.0875544	7.50836e-06	3.10472	0.0942897	5.3619e-05
P27169	Serum paraoxonase/arylesterase 1	13.3362	15.77	2	5	5	5	355	39.7062	5.22412	735	-10	0.11547	7.28013e-08	-10	0.117851	1.77664e-07
P27169	Serum paraoxonase/arylesterase 1	13.3362	15.77	2	5	5	5	355	39.7062	5.22412	739	2.2204	0.11567	0.000476818	2.475	0.117859	0.000521428
P27169	Serum paraoxonase/arylesterase 1	13.3362	15.77	2	5	5	5	355	39.7062	5.22412	745	-10	0.173205	3.68218e-07	-10	0.0519259	6.71822e-09
P27169	Serum paraoxonase/arylesterase 1	13.3362	15.77	2	5	5	5	355	39.7062	5.22412	749	-10	0.11547	7.28013e-08	-10	0.117851	1.77664e-07
P27169	Serum paraoxonase/arylesterase 1	13.3362	15.77	2	5	5	5	355	39.7062	5.22412	756	1.10046	0.0577352	0.157809	1.27466	0.0922939	0.059496
O14791	Apolipoprotein L1 OS=Homo sapiens GN=APOL1 PE=1 SV=5 - [APOL1_HUMAN]	10.5477	11.56	1	5	5	6	398	43.9469	5.80811	841	2.74569	0.11647	0.000123733	3.16475	0.0275859	3.16637e-07
Q15848	Adiponectin OS=Homo sapiens GN=ADIPOQ PE=1 SV=1 - [ADIPO_HUMAN]	9.3644	13.93	1	2	2	3	244	26.397	5.74463	949	5.85641	0.116381	1.9249e-06	1.94565	0.0513809	0.000131863
P10909-3	Isoform 3 of Clusterin OS=Homo sapiens GN=CLU - [CLUS_HUMAN]	9.0212	16.79	7	3	3	3	274	32.343	6.65381	906	1.07535	0.0628693	0.117438	-1.55371	0.0189397	3.89078e-08
P08670	Vimentin OS=Homo sapiens GN=VIM PE=1 SV=4 - [VIME_HUMAN]	8.89536	10.3	1	4	4	4	466	53.6191	5.12256	1102	-1.03256	0.0587462	4.34592e-06	-1.60007	0.0590655	3.52265e-06
P07225	Vitamin K-dependent protein S OS=Homo sapiens GN=PROS1 PE=1 SV=1 - [PROS_HUMAN]	6.53594	4.29	1	3	3	3	676	75.0739	5.66846	398	-1.74747	0.116549	2.01033e-05	-1.36033	0.0719913	1.09507e-05
H0YMD0	Annexin (Fragment) OS=Homo sapiens GN=ANXA2 PE=3 SV=1 - [H0YMD0_HUMAN]	6.30007	12.33	5	2	2	2	227	25.326	5.97314	1098	-1.7697	0.115911	1.76731e-05	-1.03013	0.0124959	2.01563e-08
P02671	Fibrinogen alpha chain OS=Homo sapiens GN=FGA PE=1 SV=2 - [FIBA_HUMAN]	5.26883	3.12	1	2	2	2	866	94.9144	6.01123	898	1.01169	0.0866902	0.966298	-2.01623	0.0723481	4.67036e-06
J3QSA3	Ubiquitin (Fragment) OS=Homo sapiens GN=UBB PE=4 SV=1 - [J3QSA3_HUMAN]	4.87262	67.44	24	2	2	2	43	4.85061	5.18604	1140	-1.24397	0.0640091	4.06518e-06	-10	0.205823	1.6233e-06
P00747	Plasminogen OS=Homo sapiens GN=PLG PE=1 SV=2 - [PLMN_HUMAN]	4.70367	2.59	1	2	2	2	810	90.5102	7.23975	580	3.54938	0.116637	2.72989e-05	3.45744	0.114583	5.57252e-05
P05534	HLA class I histocompatibility antigen, A-24 alpha chain OS=Homo sapiens GN=HLA-A PE=1 SV=2 - [1A24_HUMAN]	3.98481	5.75	2	2	2	2	365	40.663	6.34131	842	2.74569	0.115479	0.000110895	3.16475	0.048107	3.13822e-06
C9J0E4	Cystatin-A OS=Homo sapiens GN=CSTA PE=2 SV=1 - [C9J0E4_HUMAN]	2.66428	41.27	2	2	2	2	63	7.08178	7.23975	1001	1.08441	0.0617359	0.106556	1.1929	0.0684766	0.0471778
P02774	Vitamin D-binding protein OS=Homo sapiens GN=GC PE=1 SV=1 - [VTDB_HUMAN]	1.74047	5.7	1	3	3	3	474	52.929	5.5415	952	-2.04355	0.0866292	3.89492e-06	-1.38514	0.0369822	3.13664e-05
Q7Z6R9	Transcription factor AP-2-delta OS=Homo sapiens GN=TFAP2D PE=2 SV=1 - [AP2D_HUMAN]	0	3.1	1	2	2	2	452	49.5469	8.1626	843	2.74569	0.0958105	5.59164e-05	3.16475	0.0197292	2.72989e-05
1) ND= spot no detected in breast cancer pool
