# Supplementary material for: Plasma Proteomic Profiling in Hereditary Breast Cancer Reveals a BRCA1-Specific Signature: Diagnostic and Functional Implications
Source: PLoS One. 2015 Jun 10;10(6):e0129762. doi: 10.1371/journal.pone.0129762 (PMC4465499; doi:10.1371/journal.pone.0129762)
Supplement: S2 Table — (XLSX) [file pone.0129762.s003.xlsx]

## Sheet: IPA breast cancer vs HS  
Accession	Notes	Description	Fold Changes breast cancer patients vs healthy subjects	±SEM	p value
P02647		Apolipoprotein A-I OS=Homo sapiens GN=APOA1 PE=1 SV=1 - [APOA1_HUMAN]	-10	0.23094	3.48185e-06
P08603		Complement factor H OS=Homo sapiens GN=CFH PE=1 SV=4 - [CFAH_HUMAN]	-2.16325	0.0313596	3.48185e-06
P10909-4		Isoform 4 of Clusterin OS=Homo sapiens GN=CLU - [CLUS_HUMAN]	-10	0.0866025	2.30422e-08
P02679-2		Isoform Gamma-A of Fibrinogen gamma chain OS=Homo sapiens GN=FGG - [FIBG_HUMAN]	3.63863	0.0875544	7.50836e-06
P02671-2		Isoform 2 of Fibrinogen alpha chain OS=Homo sapiens GN=FGA - [FIBA_HUMAN]	4.70807	0.115501	5.64441e-06
P10909-4	D1	Isoform 4 of Clusterin	-10	0.0837324	2.01122e-08
A6H8M8		C4A protein OS=Homo sapiens GN=C4A PE=2 SV=1 - [A6H8M8_HUMAN]	2.49467	0.115484	0.000203666
P00738		Haptoglobin OS=Homo sapiens GN=HP PE=1 SV=1 - [HPT_HUMAN]	2.74569	0.0848074	3.50112e-05
P01024		Complement C3 OS=Homo sapiens GN=C3 PE=1 SV=2 - [CO3_HUMAN]	2.94185	0.0877191	2.61064e-05
P06396		Gelsolin OS=Homo sapiens GN=GSN PE=1 SV=1 - [GELS_HUMAN]	-8.45382	0.0879598	4.4357e-08
P01024	D	Complement C3 OS=Homo sapiens GN=C3 PE=1 SV=2 - [CO3_HUMAN]	2.2204	0.11567	0.000476818
P02671-2	D	Isoform 2 of Fibrinogen alpha chain OS=Homo sapiens GN=FGA - [FIBA_HUMAN]	-10	0.135485	2.59911e-07
P02748		Complement component C9 OS=Homo sapiens GN=C9 PE=1 SV=2 - [CO9_HUMAN]	-2.97838	0.115695	4.206e-06
P02649		Apolipoprotein E OS=Homo sapiens GN=APOE PE=1 SV=1 - [APOE_HUMAN]	-1.85771	0.0877424	5.09556e-06
A6H8M8	D	C4A protein OS=Homo sapiens GN=C4A PE=2 SV=1 - [A6H8M8_HUMAN]	-10	0.288675	2.83287e-06
P02743		Serum amyloid P-component OS=Homo sapiens GN=APCS PE=1 SV=2 - [SAMP_HUMAN]	-1.8	0.0889361	5.81581e-06
P01024	D	Complement C3 OS=Homo sapiens GN=C3 PE=1 SV=2 - [CO3_HUMAN]	3.5407	0.116264	2.70774e-05
P02671-2	D	Isoform 2 of Fibrinogen alpha chain OS=Homo sapiens GN=FGA - [FIBA_HUMAN]	-10	0.13657	4.32266e-05
P07358		Complement component C8 beta chain OS=Homo sapiens GN=C8B PE=1 SV=3 - [CO8B_HUMAN]	-10	0.11547	7.28013e-08
P02787		Serotransferrin OS=Homo sapiens GN=TF PE=1 SV=3 - [TRFE_HUMAN]	-3.4108	0.173242	1.42256e-05
P13796		Plastin-2 OS=Homo sapiens GN=LCP1 PE=1 SV=6 - [PLSL_HUMAN]	-2.35046	0.17399	4.12266e-05
P02652		Apolipoprotein A-II OS=Homo sapiens GN=APOA2 PE=1 SV=1 - [APOA2_HUMAN]	-2.16325	0.0313596	5.61588e-08
P27169		Serum paraoxonase/arylesterase 1 OS=Homo sapiens GN=PON1 PE=1 SV=3 - [PON1_HUMAN]	3.63863	0.0875544	7.50836e-06
P27169	D	Serum paraoxonase/arylesterase 1	-10	0.11547	7.28013e-08
P27169	D	Serum paraoxonase/arylesterase 1	2.2204	0.11567	0.000476818
P27169	D	Serum paraoxonase/arylesterase 1	-10	0.173205	3.68218e-07
P27169	D	Serum paraoxonase/arylesterase 1	-10	0.11547	7.28013e-08
O14791		Apolipoprotein L1 OS=Homo sapiens GN=APOL1 PE=1 SV=5 - [APOL1_HUMAN]	2.74569	0.11647	0.000123733
Q15848		Adiponectin OS=Homo sapiens GN=ADIPOQ PE=1 SV=1 - [ADIPO_HUMAN]	5.85641	0.116381	1.9249e-06
P00747		Plasminogen OS=Homo sapiens GN=PLG PE=1 SV=2 - [PLMN_HUMAN]	3.54938	0.116637	2.72989e-05
P05534		HLA class I histocompatibility antigen, A-24 alpha chain OS=Homo sapiens GN=HLA-A PE=1 SV=2 - [1A24_HUMAN]	2.74569	0.115479	0.000110895
P02774		Vitamin D-binding protein OS=Homo sapiens GN=GC PE=1 SV=1 - [VTDB_HUMAN]	-2.04355	0.0866292	3.89492e-06
Q7Z6R9		Transcription factor AP-2-delta OS=Homo sapiens GN=TFAP2D PE=2 SV=1 - [AP2D_HUMAN]	2.74569	0.0958105	5.59164e-05
	1) D= duplicate accession number
