# Supplementary material for: Plasma Proteomic Profiling in Hereditary Breast Cancer Reveals a BRCA1-Specific Signature: Diagnostic and Functional Implications
Source: PLoS One. 2015 Jun 10;10(6):e0129762. doi: 10.1371/journal.pone.0129762 (PMC4465499; doi:10.1371/journal.pone.0129762)
Supplement: S3 Table — (XLSX) [file pone.0129762.s004.xlsx]

## Sheet: IPA healthy carrier vs HS 
Accession	Notes	Description	Fold change healthy carriers vs healthy subjects	±SEM	p value
P02675		Fibrinogen beta chain	1.8	0.124056	0.00530828
P02671-2		Isoform 2 of Fibrinogen alpha chain OS=Homo sapiens GN=FGA - [FIBA_HUMAN]	10	0.0942809	1.62399e-07
P02647		Apolipoprotein A-I OS=Homo sapiens GN=APOA1 PE=1 SV=1 - [APOA1_HUMAN]	-10	0.0495162	5.53525e-09
P02675	D1	Fibrinogen beta chain OS=Homo sapiens GN=FGB PE=1 SV=2 - [FIBB_HUMAN]	10	0.0942809	1.62399e-07
P10909-4		Isoform 4 of Clusterin OS=Homo sapiens GN=CLU - [CLUS_HUMAN]	-1.91775	0.118178	3.47169e-05
P02679-2		Isoform Gamma-A of Fibrinogen gamma chain OS=Homo sapiens GN=FGG - [FIBG_HUMAN]	3.10472	0.047158	3.40558e-06
P02671-2	D	Isoform 2 of Fibrinogen alpha chain OS=Homo sapiens GN=FGA - [FIBA_HUMAN]	5.67524	0.071031	7.07608e-07
P10909-4	D	Isoform 4 of Clusterin	-17.5549	0.494977	6.79296e-06
E9PHK0		Tetranectin OS=Homo sapiens GN=CLEC3B PE=2 SV=1 - [E9PHK0_HUMAN]	-10	0.124851	4.85185e-06
A6H8M8		C4A protein OS=Homo sapiens GN=C4A PE=2 SV=1 - [A6H8M8_HUMAN]	2.88261	0.0943996	8.12453e-05
P00738		Haptoglobin OS=Homo sapiens GN=HP PE=1 SV=1 - [HPT_HUMAN]	3.16475	0.0254483	2.46601e-07
P01024		Complement C3 OS=Homo sapiens GN=C3 PE=1 SV=2 - [CO3_HUMAN]	3.2798	0.063653	8.18607e-06
P06396		Gelsolin OS=Homo sapiens GN=GSN PE=1 SV=1 - [GELS_HUMAN]	-2.64035	0.0826016	3.60046e-06
P01024	D	Complement C3 OS=Homo sapiens GN=C3 PE=1 SV=2 - [CO3_HUMAN]	2.475	0.100563	0.000248777
P02671-2	D	Isoform 2 of Fibrinogen alpha chain OS=Homo sapiens GN=FGA - [FIBA_HUMAN]	-10	0.129815	2.59911e-07
D6RA08		Complement C1q subcomponent subunit B (Fragment) OS=Homo sapiens GN=C1QB PE=2 SV=1 - [D6RA08_HUMAN]	10	0.212568	4.11654e-06
P01024	D	Complement C3 OS=Homo sapiens GN=C3 PE=1 SV=2 - [CO3_HUMAN]	3.66466	0.0735328	7.53883e-06
P07358		Complement component C8 beta chain OS=Homo sapiens GN=C8B PE=1 SV=3 - [CO8B_HUMAN]	4.79489	0.047161	3.20361e-07
P02787		Serotransferrin OS=Homo sapiens GN=TF PE=1 SV=3 - [TRFE_HUMAN]	-2.24666	0.0951324	1.02526e-05
P02652		Apolipoprotein A-II OS=Homo sapiens GN=APOA2 PE=1 SV=1 - [APOA2_HUMAN]	-1.81	0.0719751	5.99471e-06
P27169		Serum paraoxonase/arylesterase 1 OS=Homo sapiens GN=PON1 PE=1 SV=3 - [PON1_HUMAN]	3.10472	0.0942897	5.3619e-05
P27169	D	Serum paraoxonase/arylesterase 1	-10	0.117851	1.77664e-07
P27169	D	Serum paraoxonase/arylesterase 1	2.475	0.117859	0.000521428
P27169	D	Serum paraoxonase/arylesterase 1	-10	0.0519259	6.71822e-09
P27169	D	Serum paraoxonase/arylesterase 1	-10	0.117851	1.77664e-07
O14791		Apolipoprotein L1 OS=Homo sapiens GN=APOL1 PE=1 SV=5 - [APOL1_HUMAN]	3.16475	0.0275859	3.16637e-07
Q15848		Adiponectin OS=Homo sapiens GN=ADIPOQ PE=1 SV=1 - [ADIPO_HUMAN]	1.94565	0.0513809	0.000131863
P02671		Fibrinogen alpha chain OS=Homo sapiens GN=FGA PE=1 SV=2 - [FIBA_HUMAN]	-2.01623	0.0723481	4.67036e-06
J3QSA3		Ubiquitin (Fragment) OS=Homo sapiens GN=UBB PE=4 SV=1 - [J3QSA3_HUMAN]	-10	0.205823	1.6233e-06
P00747		Plasminogen OS=Homo sapiens GN=PLG PE=1 SV=2 - [PLMN_HUMAN]	3.45744	0.114583	5.57252e-05
P05534		HLA class I histocompatibility antigen, A-24 alpha chain OS=Homo sapiens GN=HLA-A PE=1 SV=2 - [1A24_HUMAN]	3.16475	0.048107	3.13822e-06
Q7Z6R9		Transcription factor AP-2-delta OS=Homo sapiens GN=TFAP2D PE=2 SV=1 - [AP2D_HUMAN]	3.16475	0.0197292	2.72989e-05
	1) D= duplicate accession number
