# Supplementary material for: Plasma Proteomic Profiling in Hereditary Breast Cancer Reveals a BRCA1-Specific Signature: Diagnostic and Functional Implications
Source: PLoS One. 2015 Jun 10;10(6):e0129762. doi: 10.1371/journal.pone.0129762 (PMC4465499; doi:10.1371/journal.pone.0129762)
Supplement: S4 Table — (XLS) [file pone.0129762.s005.xls]

## Sheet: Canonical Pathways
© 2000-2015 QIAGEN. All rights reserved.
Ingenuity Canonical Pathways	-log(p-value)	Ratio	Molecules
LXR/RXR Activation	2,02E01	9,92E-02	PON1,GC,C4A/C4B,TF,C3,CLU,APOA2,APOA1,FGA,APOE,C9,APOL1
FXR/RXR Activation	2E01	9,45E-02	PON1,GC,C4A/C4B,TF,C3,CLU,APOA2,APOA1,FGA,APOE,C9,APOL1
Acute Phase Response Signaling	1,64E01	6,51E-02	C4A/C4B,HP,TF,C3,APOA2,FGB,APOA1,FGA,C9,PLG,FGG
Complement System	1,17E01	1,82E-01	C4A/C4B,C3,C1QB,C9,C8B,CFH
Clathrin-mediated Endocytosis Signaling	8,68E00	3,78E-02	PON1,TF,CLU,APOA2,APOA1,APOE,APOL1
Atherosclerosis Signaling	8,12E00	4,88E-02	PON1,CLU,APOA2,APOA1,APOE,APOL1
IL-12 Signaling and Production in Macrophages	7,88E00	4,44E-02	PON1,CLU,APOA2,APOA1,APOE,APOL1
Production of Nitric Oxide and Reactive Oxygen Species in Macrophages	7,13E00	3,33E-02	PON1,CLU,APOA2,APOA1,APOE,APOL1
Coagulation System	7,02E00	1,14E-01	FGB,FGA,PLG,FGG
Extrinsic Prothrombin Activation Pathway	6,02E00	1,88E-01	FGB,FGA,FGG
Intrinsic Prothrombin Activation Pathway	5,21E00	1,03E-01	FGB,FGA,FGG
Role of Tissue Factor in Cancer	3,47E00	2,73E-02	FGB,FGA,FGG
Neuroprotective Role of THOP1 in Alzheimer's Disease	2,94E00	5E-02	HLA-A,PLG
PPARα/RXRα Activation	2,85E00	1,68E-02	APOA2,APOA1,ADIPOQ
Systemic Lupus Erythematosus Signaling	2,59E00	1,36E-02	HLA-A,C9,C8B
TR/RXR Activation	2,3E00	2,35E-02	HP,FGA
Role of Pattern Recognition Receptors in Recognition of Bacteria and Viruses	1,96E00	1,57E-02	C3,C1QB
Cytotoxic T Lymphocyte-mediated Apoptosis of Target Cells	1,41E00	3,12E-02	HLA-A
Antigen Presentation Pathway	1,34E00	2,7E-02	HLA-A
Graft-versus-Host Disease Signaling	1,23E00	2,08E-02	HLA-A
Autoimmune Thyroid Disease Signaling	1,22E00	2,04E-02	HLA-A
Glioma Invasiveness Signaling	1,16E00	1,75E-02	PLG
Caveolar-mediated Endocytosis Signaling	1,06E00	1,39E-02	HLA-A
Reelin Signaling in Neurons	1,02E00	1,27E-02	APOE
Allograft Rejection Signaling	9,9E-01	1,16E-02	HLA-A
CTLA4 Signaling in Cytotoxic T Lymphocytes	9,8E-01	1,14E-02	HLA-A
RANK Signaling in Osteoclasts	9,8E-01	1,14E-02	GSN
Virus Entry via Endocytic Pathways	9,76E-01	1,12E-02	HLA-A
Crosstalk between Dendritic Cells and Natural Killer Cells	9,76E-01	1,12E-02	HLA-A
OX40 Signaling Pathway	9,76E-01	1,12E-02	HLA-A
Regulation of Actin-based Motility by Rho	9,67E-01	1,1E-02	GSN
Communication between Innate and Adaptive Immune Cells	9,67E-01	1,1E-02	HLA-A
Type I Diabetes Mellitus Signaling	8,89E-01	9,09E-03	HLA-A
Type II Diabetes Mellitus Signaling	8,64E-01	8,55E-03	ADIPOQ
PI3K Signaling in B Lymphocytes	8,28E-01	7,81E-03	C3
AMPK Signaling	8,07E-01	7,41E-03	ADIPOQ
Germ Cell-Sertoli Cell Junction Signaling	7,39E-01	6,25E-03	GSN
Cdc42 Signaling	7,22E-01	5,99E-03	HLA-A
Dendritic Cell Maturation	6,95E-01	5,59E-03	HLA-A
Actin Cytoskeleton Signaling	6,21E-01	4,61E-03	GSN
LPS/IL-1 Mediated Inhibition of RXR Function	6,18E-01	4,57E-03	APOE
Role of Osteoblasts, Osteoclasts and Chondrocytes in Rheumatoid Arthritis	6,18E-01	4,57E-03	GSN
Protein Ubiquitination Pathway	5,61E-01	3,92E-03	HLA-A
Glucocorticoid Receptor Signaling	5,52E-01	3,83E-03	FGG

## Sheet: Diseases or functions ann
© 2000-2015 QIAGEN. All rights reserved.
Categories	Diseases or Functions Annotation	p-Value	Predicted Activation State	Activation z-score	Molecules	# Molecules
Cancer	abdominal cancer	1,65E-07			ADIPOQ,APOA1,APOA2,APOE,APOL1,C3,C4A/C4B,C8B,C9,CFH,CLU,FGA,FGB,FGG,GC,GSN,HLA-A,HP,LCP1,PLG,PON1,TF,TFAP2D	23
Cancer	epithelial neoplasia	7,35E-06			ADIPOQ,APOA1,APOA2,APOE,APOL1,C3,C4A/C4B,C8B,C9,CFH,CLU,FGA,FGB,FGG,GC,GSN,HLA-A,HP,PLG,PON1,TF,TFAP2D	22
Cancer	carcinoma	2,12E-04			ADIPOQ,APOA1,APOE,APOL1,C3,C4A/C4B,C8B,C9,CFH,CLU,FGA,FGB,FGG,GC,GSN,HLA-A,HP,PON1,TF,TFAP2D	20
Cell Death and Survival	cell death	1,11E-06		1,923	ADIPOQ,APOA1,APOE,APOL1,C3,C4A/C4B,C8B,C9,CFH,CLU,FGA,GSN,HLA-A,HP,PLG,PON1,TF	17
Cancer	pelvic cancer	1,97E-06			ADIPOQ,APOA1,APOA2,APOE,C3,C4A/C4B,C8B,C9,CFH,CLU,FGA,FGG,HLA-A,HP,LCP1,PLG,PON1	17
Inflammatory Disease	chronic inflammatory disorder	9,16E-14		1,067	ADIPOQ,APOA1,APOA2,APOE,C3,C4A/C4B,CFH,CLU,FGB,GC,GSN,HLA-A,HP,LCP1,PLG,PON1	16
Connective Tissue Disorders, Inflammatory Disease, Skeletal and Muscular Disorders	Rheumatic Disease	2,25E-13		1,994	ADIPOQ,APOA1,APOE,C1QB,C3,C4A/C4B,CLU,FGA,FGB,FGG,GSN,HLA-A,HP,LCP1,PLG,PON1	16
Cancer, Organismal Injury and Abnormalities, Reproductive System Disease	genital tumor	2,53E-05			ADIPOQ,APOA1,APOA2,APOE,C3,C4A/C4B,C8B,C9,CFH,CLU,FGA,FGG,HLA-A,HP,PLG,PON1	16
Cancer, Gastrointestinal Disease	digestive tract cancer	4,61E-04			ADIPOQ,APOA1,APOE,APOL1,C3,C9,CLU,FGA,FGB,GC,GSN,HLA-A,HP,PLG,TF,TFAP2D	16
Cancer, Gastrointestinal Disease	digestive organ tumor	5,48E-04			ADIPOQ,APOA1,APOE,APOL1,C3,C9,CLU,FGA,FGB,GC,GSN,HLA-A,HP,PLG,TF,TFAP2D	16
Connective Tissue Disorders, Inflammatory Disease, Skeletal and Muscular Disorders	arthritis	1,02E-12			ADIPOQ,APOA1,APOE,C3,C4A/C4B,CLU,FGA,FGB,FGG,GSN,HLA-A,HP,LCP1,PLG,PON1	15
Cellular Movement	migration of cells	1,40E-08		0,769	ADIPOQ,APOA1,APOE,C3,C4A/C4B,CFH,CLU,FGA,FGB,GC,GSN,HLA-A,HP,LCP1,PLG	15
Cancer, Organismal Injury and Abnormalities, Reproductive System Disease	female genital neoplasm	3,71E-05			ADIPOQ,APOA1,APOE,C3,C4A/C4B,C8B,C9,CFH,CLU,FGA,FGG,HLA-A,HP,PLG,PON1	15
Metabolic Disease	amyloidosis	9,61E-15			APOA1,APOA2,APOE,C3,C4A/C4B,C9,CLU,FGA,GC,GSN,HP,PLG,PON1,TF	14
Cellular Movement, Immune Cell Trafficking	leukocyte migration	6,30E-12		0,211	ADIPOQ,APOA1,APOE,C3,C4A/C4B,CFH,CLU,FGB,GC,GSN,HLA-A,HP,LCP1,PLG	14
Cardiovascular Disease	vascular disease	1,93E-11		0,606	ADIPOQ,APOA1,APOA2,APOE,C3,CFH,CLU,FGA,FGG,GSN,HP,LCP1,PLG,PON1	14
Inflammatory Response	inflammation of organ	2,20E-10		1,010	ADIPOQ,APOA1,APOA2,APOE,C3,C4A/C4B,CFH,CLU,GSN,HLA-A,HP,PLG,PON1,TF	14
Cancer, Organismal Injury and Abnormalities, Reproductive System Disease	female genital tract cancer	1,01E-04			ADIPOQ,APOA1,APOE,C3,C4A/C4B,C8B,C9,CFH,CLU,FGA,FGG,HP,PLG,PON1	14
Cancer, Organismal Injury and Abnormalities, Reproductive System Disease	malignant neoplasm of female genital organ	1,01E-04			ADIPOQ,APOA1,APOE,C3,C4A/C4B,C8B,C9,CFH,CLU,FGA,FGG,HP,PLG,PON1	14
Inflammatory Response	inflammatory response	1,29E-11		-0,233	ADIPOQ,APOA1,APOE,C3,CFH,FGG,GC,GSN,HLA-A,HP,LCP1,PLG,PON1	13
Immunological Disease	systemic autoimmune syndrome	1,31E-09			ADIPOQ,APOA1,APOE,C3,C4A/C4B,CFH,CLU,FGB,GSN,HLA-A,HP,LCP1,PON1	13
Molecular Transport	transport of molecule	1,12E-07		-0,193	ADIPOQ,APOA1,APOA2,APOE,APOL1,C3,CLU,FGA,FGB,FGG,GC,GSN,TF	13
Cell Death and Survival	necrosis	6,57E-05		1,726	ADIPOQ,APOA1,APOE,APOL1,C3,C9,CFH,CLU,FGA,GSN,PLG,PON1,TF	13
Cardiovascular Disease	Infarction	3,00E-15		0,373	ADIPOQ,APOA1,APOE,C3,C4A/C4B,CLU,FGB,FGG,GSN,HLA-A,PLG,PON1	12
Metabolic Disease, Neurological Disease, Psychological Disorders	Alzheimer's disease	5,00E-12			APOA1,APOA2,APOE,C3,C4A/C4B,C9,CLU,GC,HP,PLG,PON1,TF	12
Cardiovascular Disease	occlusion of artery	3,47E-11		0,289	ADIPOQ,APOA1,APOA2,APOE,CFH,CLU,FGA,FGG,HP,LCP1,PLG,PON1	12
Cellular Movement, Hematological System Development and Function, Immune Cell Trafficking	cell movement of leukocytes	4,51E-10		0,402	ADIPOQ,APOA1,APOE,C3,C4A/C4B,CFH,FGB,GSN,HLA-A,HP,LCP1,PLG	12
Inflammatory Response	inflammation of body region	3,25E-09		1,042	ADIPOQ,APOA1,APOA2,APOE,C3,C4A/C4B,CFH,CLU,HLA-A,HP,PLG,PON1	12
Tissue Morphology	quantity of cells	4,28E-06		0,022	ADIPOQ,APOA1,APOE,C3,C4A/C4B,CFH,CLU,GSN,HLA-A,PLG,PON1,TF	12
Organismal Survival	organismal death	1,51E-04		-0,921	ADIPOQ,APOA1,APOE,C3,C4A/C4B,CFH,FGA,FGG,GSN,HP,LCP1,PLG	12
Organismal Injury and Abnormalities	Lesion Formation	6,55E-12		0,936	ADIPOQ,APOA1,APOA2,APOE,C3,FGB,FGG,GSN,HLA-A,PLG,PON1	11
Connective Tissue Disorders, Immunological Disease, Inflammatory Disease, Skeletal and Muscular Disorders	rheumatoid arthritis	2,98E-09			ADIPOQ,APOA1,APOE,C4A/C4B,CLU,FGB,GSN,HLA-A,HP,LCP1,PON1	11
Lipid Metabolism, Molecular Transport, Small Molecule Biochemistry	concentration of lipid	1,52E-08		0,250	ADIPOQ,APOA1,APOA2,APOE,C3,CFH,CLU,GC,HP,PLG,PON1	11
Cell-To-Cell Signaling and Interaction	activation of cells	1,02E-07		-0,444	ADIPOQ,APOA1,APOE,C3,C4A/C4B,CFH,FGG,GC,HLA-A,PLG,TF	11
Metabolic Disease	glucose metabolism disorder	1,42E-06			ADIPOQ,APOA1,APOA2,APOE,C3,CFH,CLU,HLA-A,LCP1,PON1,TF	11
Cell-To-Cell Signaling and Interaction, Hematological System Development and Function, Immune Cell Trafficking, Inflammatory Response	activation of phagocytes	3,93E-11		-0,919	ADIPOQ,APOA1,APOE,C3,C4A/C4B,CFH,FGG,GC,HLA-A,PLG	10
Cell-To-Cell Signaling and Interaction, Tissue Development	adhesion of blood cells	6,59E-11		-0,812	ADIPOQ,APOA1,APOE,C3,C4A/C4B,CLU,FGA,FGG,LCP1,PLG	10
Cardiovascular Disease	atherosclerosis	5,88E-10		0,287	ADIPOQ,APOA1,APOA2,APOE,CLU,FGA,FGG,HP,PLG,PON1	10
Organismal Development	abnormal morphology of abdomen	4,08E-07			ADIPOQ,APOA1,APOE,C3,C4A/C4B,CFH,CLU,FGA,HP,PLG	10
Hematological System Development and Function, Tissue Morphology	quantity of leukocytes	6,88E-07		0,607	ADIPOQ,APOA1,APOE,C3,C4A/C4B,CFH,GSN,HLA-A,PLG,TF	10
Cellular Function and Maintenance	cellular homeostasis	3,77E-05		0,222	ADIPOQ,APOA1,APOE,APOL1,C3,C4A/C4B,GC,GSN,PLG,TF	10
Immunological Disease	immunodeficiency	1,67E-12			C1QB,C3,C4A/C4B,C8B,C9,CFH,FGA,FGB,FGG	9
Hematological System Development and Function, Tissue Development	aggregation of blood cells	8,39E-12		0,281	ADIPOQ,C3,CLU,FGA,FGB,FGG,GC,GSN,PLG	9
Organismal Injury and Abnormalities, Tissue Morphology	size of lesion	3,07E-11		1,136	ADIPOQ,APOA1,APOE,C3,FGB,FGG,GSN,HLA-A,PON1	9
Cell-To-Cell Signaling and Interaction, Cellular Movement, Hematological System Development and Function, Immune Cell Trafficking	recruitment of leukocytes	3,11E-10		0,479	ADIPOQ,APOA1,APOE,C3,C4A/C4B,CLU,GC,GSN,PLG	9
Cell-To-Cell Signaling and Interaction, Hematological System Development and Function, Immune Cell Trafficking, Inflammatory Response	activation of myeloid cells	6,23E-10		-0,418	ADIPOQ,APOE,C3,C4A/C4B,CFH,FGG,GC,HLA-A,PLG	9
Cell-To-Cell Signaling and Interaction, Hematological System Development and Function, Immune Cell Trafficking, Tissue Development	adhesion of immune cells	8,64E-10		-0,563	ADIPOQ,APOA1,APOE,C3,CLU,FGA,FGG,LCP1,PLG	9
Cellular Movement, Hematological System Development and Function, Immune Cell Trafficking	infiltration of leukocytes	2,65E-09		0,241	ADIPOQ,APOA1,APOE,C3,C4A/C4B,CFH,FGB,HLA-A,PLG	9
Lipid Metabolism, Molecular Transport, Small Molecule Biochemistry	quantity of steroid	1,62E-08		0,494	ADIPOQ,APOA1,APOA2,APOE,CLU,GC,HP,PLG,PON1	9
Cellular Movement	chemotaxis of cells	3,46E-08		0,719	APOA1,APOE,C3,C4A/C4B,CLU,GSN,HP,LCP1,PLG	9
Protein Synthesis	quantity of protein in blood	4,47E-08		-0,126	ADIPOQ,APOA1,APOA2,APOE,C3,CFH,FGG,PLG,PON1	9
Inflammatory Response	inflammation of body cavity	4,78E-08		0,841	ADIPOQ,APOA1,APOA2,APOE,C3,C4A/C4B,CLU,HLA-A,HP	9
Cellular Movement, Hematological System Development and Function, Immune Cell Trafficking	cell movement of myeloid cells	5,80E-08		1,286	ADIPOQ,APOA1,APOE,C3,C4A/C4B,CFH,GSN,HP,PLG	9
Cellular Movement, Hematological System Development and Function, Immune Cell Trafficking, Inflammatory Response	cell movement of phagocytes	6,93E-08		0,887	ADIPOQ,APOA1,APOE,C3,C4A/C4B,CFH,GSN,HP,PLG	9
Neurological Disease	neurological signs	3,62E-07			APOA1,APOE,C3,C4A/C4B,C9,CLU,FGG,HP,PON1	9
Endocrine System Disorders, Gastrointestinal Disease, Metabolic Disease	diabetes mellitus	2,06E-05			ADIPOQ,APOA1,C3,CFH,CLU,HLA-A,LCP1,PON1,TF	9
Cancer	breast or ovarian cancer	6,10E-04			APOA1,APOE,C4A/C4B,CFH,CLU,GSN,HLA-A,HP,PLG	9
Infectious Disease	Viral Infection	7,99E-04		0,645	APOE,APOL1,C3,C4A/C4B,CLU,FGA,HLA-A,HP,PLG	9
Hematological System Development and Function, Inflammatory Response, Tissue Development	aggregation of blood platelets	4,95E-11		0,707	ADIPOQ,C3,FGA,FGB,FGG,GC,GSN,PLG	8
Cardiovascular Disease, Organismal Injury and Abnormalities, Skeletal and Muscular Disorders	myocardial infarction	6,10E-11			ADIPOQ,APOA1,APOE,C3,C4A/C4B,CLU,PLG,PON1	8
Hematological System Development and Function	coagulation	7,79E-11			APOE,C3,C4A/C4B,C9,FGA,FGG,HP,PLG	8
Organismal Survival	morbidity or mortality	1,01E-09		0,051	ADIPOQ,APOE,C3,C4A/C4B,CFH,GSN,HLA-A,PLG	8
Digestive System Development and Function, Gastrointestinal Disease, Hepatic System Development and Function, Hepatic System Disease, Inflammatory Disease, Inflammatory Response, Organ Development	inflammation of liver	1,99E-09		0,277	ADIPOQ,APOA1,APOA2,APOE,C3,C4A/C4B,HLA-A,HP	8
Cellular Movement, Hematological System Development and Function, Immune Cell Trafficking, Inflammatory Response	cell movement of neutrophils	5,31E-09		0,662	ADIPOQ,APOA1,APOE,C3,C4A/C4B,CFH,GSN,PLG	8
Lipid Metabolism, Molecular Transport, Small Molecule Biochemistry	concentration of sterol	7,76E-09		0,606	ADIPOQ,APOA1,APOA2,APOE,CLU,GC,HP,PON1	8
Cell-To-Cell Signaling and Interaction, Hematological System Development and Function, Immune Cell Trafficking, Inflammatory Response	activation of antigen presenting cells	7,93E-09		-1,561	ADIPOQ,APOA1,APOE,C3,FGG,GC,HLA-A,PLG	8
Cellular Function and Maintenance	engulfment of cells	5,91E-08		-0,226	ADIPOQ,APOA1,APOA2,APOE,C3,GSN,HP,PON1	8
Infectious Disease	Bacterial Infection	9,12E-08		0,655	APOE,C1QB,C3,C4A/C4B,C9,CLU,LCP1,PLG	8
Hematological System Development and Function, Inflammatory Response, Tissue Morphology	quantity of phagocytes	9,56E-08		0,551	ADIPOQ,APOE,C3,C4A/C4B,CFH,GSN,PLG,TF	8
Free Radical Scavenging	synthesis of reactive oxygen species	3,05E-07		-0,342	ADIPOQ,APOA1,APOE,C3,CFH,GSN,HP,TF	8
Cell-To-Cell Signaling and Interaction	binding of cells	3,38E-07		0,237	ADIPOQ,APOA1,APOA2,APOE,C3,GSN,HLA-A,PLG	8
Molecular Transport	quantity of metal	5,01E-07		-0,492	APOE,C3,GSN,HLA-A,HP,PLG,PON1,TF	8
Organismal Injury and Abnormalities	Fibrosis	6,31E-07		0,489	ADIPOQ,APOA1,APOE,C3,CLU,GSN,HP,PLG	8
Hereditary Disorder, Neurological Disease, Psychological Disorders	Schizophrenia	6,62E-07			APOA1,APOE,APOL1,C3,C4A/C4B,GSN,HP,TF	8
Molecular Transport	secretion of molecule	7,27E-07		-0,182	ADIPOQ,APOA1,APOA2,APOE,FGA,FGB,FGG,GSN	8
Lipid Metabolism, Small Molecule Biochemistry	fatty acid metabolism	1,11E-06		-1,335	ADIPOQ,APOA1,APOA2,APOE,CLU,GC,GSN,PLG	8
Hereditary Disorder, Neurological Disease, Psychological Disorders, Skeletal and Muscular Disorders	Huntington's Disease	2,08E-06			APOE,C3,C4A/C4B,C9,CLU,FGG,HP,PON1	8
Lipid Metabolism, Small Molecule Biochemistry	synthesis of lipid	8,89E-06		0,611	ADIPOQ,APOA1,APOA2,APOE,C3,CLU,PLG,PON1	8
Cardiovascular System Development and Function	angiogenesis	9,63E-06		0,548	ADIPOQ,APOA1,APOE,C3,CLU,GSN,HP,PLG	8
Cardiovascular System Development and Function, Organismal Development	vasculogenesis	1,52E-05		0,883	ADIPOQ,APOA1,APOE,C3,CLU,GSN,PLG,TF	8
Protein Synthesis	metabolism of protein	4,92E-05		0,445	ADIPOQ,APOA1,APOA2,APOE,C3,CLU,GSN,PLG	8
Cancer, Gastrointestinal Disease, Hepatic System Disease	liver cancer	1,93E-04			APOA1,C3,C9,CLU,FGA,GC,HP,PLG	8
Cellular Assembly and Organization, Cellular Function and Maintenance	organization of cytoskeleton	4,82E-04		0,021	ADIPOQ,APOE,CLU,GSN,LCP1,PLG,PON1,TF	8
Cancer	lymphohematopoietic cancer	7,73E-04			ADIPOQ,APOE,C3,C4A/C4B,C9,GSN,HLA-A,PLG	8
Cardiovascular Disease	atherosclerotic lesion	9,43E-10		0,614	ADIPOQ,APOA1,APOA2,APOE,FGG,PLG,PON1	7
Cellular Movement, Hematological System Development and Function, Immune Cell Trafficking, Inflammatory Response	infiltration by neutrophils	1,42E-09		0,633	ADIPOQ,APOA1,APOE,C3,C4A/C4B,CFH,PLG	7
Cardiovascular Disease, Organismal Injury and Abnormalities, Tissue Morphology	size of infarct	1,87E-09		-0,184	ADIPOQ,APOE,C3,FGB,FGG,GSN,HLA-A	7
Hematological System Development and Function, Organismal Functions	coagulation of blood	2,62E-09			APOE,C3,C4A/C4B,C9,FGA,FGG,PLG	7
Cell-To-Cell Signaling and Interaction, Hematological System Development and Function, Immune Cell Trafficking, Inflammatory Response	activation of macrophages	2,10E-08		-1,264	ADIPOQ,APOE,C3,FGG,GC,HLA-A,PLG	7
Cell-To-Cell Signaling and Interaction, Cellular Movement, Hematological System Development and Function, Immune Cell Trafficking, Inflammatory Response	recruitment of phagocytes	2,73E-08		0,493	ADIPOQ,APOA1,APOE,CLU,GC,GSN,PLG	7
Cell Death and Survival	cytolysis	7,90E-08		0,958	APOL1,C3,C4A/C4B,C8B,C9,CFH,HLA-A	7
Cellular Movement, Hematological System Development and Function, Immune Cell Trafficking, Inflammatory Response	chemotaxis of leukocytes	5,25E-07		0,764	APOA1,APOE,C3,GSN,HP,LCP1,PLG	7
Hematological System Development and Function, Tissue Morphology	quantity of myeloid cells	5,25E-07		0,177	ADIPOQ,APOE,C3,C4A/C4B,CFH,GSN,TF	7
Cellular Movement, Hematological System Development and Function, Immune Cell Trafficking	cell movement of mononuclear leukocytes	3,98E-06		0,530	APOA1,APOE,C3,HLA-A,HP,LCP1,PLG	7
Cancer, Endocrine System Disorders, Organismal Injury and Abnormalities, Reproductive System Disease	ovarian cancer	4,32E-06			APOA1,APOE,C4A/C4B,CFH,CLU,HP,PLG	7
Organismal Injury and Abnormalities	Organ Degeneration	9,83E-06			ADIPOQ,APOE,C3,C9,CFH,CLU,TF	7
Embryonic Development, Organismal Development	development of abdomen	1,12E-05			ADIPOQ,APOA1,APOE,CLU,HP,PLG,TF	7
Protein Degradation, Protein Synthesis	degradation of protein	1,18E-05		0,132	ADIPOQ,APOA1,APOA2,APOE,CLU,GSN,PLG	7
Cellular Function and Maintenance	ion homeostasis of cells	1,18E-05		0,277	ADIPOQ,APOA1,APOE,C3,C4A/C4B,GC,TF	7
Cellular Function and Maintenance	function of leukocytes	1,45E-05			ADIPOQ,APOE,C3,GSN,HLA-A,LCP1,PLG	7
Dermatological Diseases and Conditions	psoriasis	1,96E-05			APOE,APOL1,C3,C4A/C4B,GSN,PLG,TF	7
Cellular Movement	cell movement of tumor cell lines	1,65E-04		0,120	ADIPOQ,C3,CLU,FGA,GC,LCP1,PLG	7
Cardiovascular Disease, Organismal Injury and Abnormalities	atherogenesis	4,74E-10			APOA1,APOA2,APOE,FGG,PLG,PON1	6
Protein Synthesis	quantity of protein lipid complex in blood	7,47E-10		-0,593	APOA1,APOA2,APOE,FGG,PLG,PON1	6
Lipid Metabolism, Molecular Transport, Small Molecule Biochemistry	efflux of cholesterol	2,30E-09		-1,469	ADIPOQ,APOA1,APOA2,APOE,CLU,PON1	6
Organismal Injury and Abnormalities	damage of genitourinary system	2,91E-08		0,254	APOE,C3,C4A/C4B,CFH,GC,PLG	6
Lipid Metabolism, Molecular Transport, Small Molecule Biochemistry	transport of lipid	9,26E-08		-1,682	APOA1,APOA2,APOE,CLU,GC,GSN	6
Neurological Disease	damage of nervous system	9,86E-08		-0,555	ADIPOQ,CLU,GSN,HP,PLG,TF	6
Energy Production, Lipid Metabolism, Small Molecule Biochemistry	oxidation of lipid	2,91E-07		1,036	ADIPOQ,APOA1,APOA2,APOE,C3,PON1	6
Lipid Metabolism, Molecular Transport, Small Molecule Biochemistry	release of lipid	3,66E-07		-0,412	ADIPOQ,APOA1,APOA2,APOE,C3,PLG	6
Hematological System Development and Function, Inflammatory Response, Tissue Morphology	quantity of neutrophils	5,37E-07		0,640	ADIPOQ,C3,C4A/C4B,CFH,GSN,TF	6
Organ Morphology, Organismal Development, Renal and Urological System Development and Function	abnormal morphology of kidney	7,53E-07			ADIPOQ,APOE,CFH,CLU,HP,PLG	6
Cell Death and Survival, Gastrointestinal Disease, Hepatic System Disease	necrosis of liver	8,21E-07		-0,254	ADIPOQ,APOE,C3,CFH,FGA,PLG	6
Gastrointestinal Disease, Hepatic System Disease, Organismal Injury and Abnormalities	damage of liver	9,33E-07		1,195	ADIPOQ,APOA2,APOE,C3,CFH,PLG	6
Ophthalmic Disease, Organismal Injury and Abnormalities	retinal degeneration	9,94E-07			APOE,C3,C9,CFH,CLU,TF	6
Lipid Metabolism, Small Molecule Biochemistry, Vitamin and Mineral Metabolism	steroid metabolism	1,15E-06			APOA1,APOA2,APOE,GC,PLG,PON1	6
Cell-To-Cell Signaling and Interaction, Cellular Function and Maintenance, Inflammatory Response	phagocytosis of cells	1,22E-06		-0,276	ADIPOQ,APOA1,APOA2,C3,GSN,PON1	6
Cellular Movement, Hematological System Development and Function, Immune Cell Trafficking, Inflammatory Response	cell movement of macrophages	1,51E-06		-0,436	ADIPOQ,APOA1,APOE,C3,GSN,PLG	6
Cardiovascular Disease, Organismal Injury and Abnormalities	coronary artery disease	1,67E-06			ADIPOQ,APOA1,APOE,FGA,PLG,PON1	6
Cell Signaling, Cellular Function and Maintenance, Molecular Transport, Vitamin and Mineral Metabolism	flux of Ca2+	2,24E-06		0,277	ADIPOQ,APOA1,APOE,C3,C4A/C4B,GC	6
Endocrine System Disorders, Metabolic Disease	insulin resistance	2,62E-06			ADIPOQ,APOA1,APOA2,APOE,C3,CLU	6
Cellular Movement, Hematological System Development and Function, Immune Cell Trafficking, Inflammatory Response	chemotaxis of myeloid cells	2,86E-06		1,189	APOA1,APOE,C3,GSN,HP,PLG	6
Lipid Metabolism, Molecular Transport, Small Molecule Biochemistry	concentration of cholesterol	2,91E-06		0,473	ADIPOQ,APOA1,APOA2,APOE,HP,PON1	6
Cellular Movement, Hematological System Development and Function, Immune Cell Trafficking, Inflammatory Response	chemotaxis of phagocytes	3,06E-06		1,182	APOA1,APOE,C3,GSN,HP,PLG	6
Cell-To-Cell Signaling and Interaction, Inflammatory Response	immune response of leukocytes	3,56E-06		0,085	APOA1,APOA2,APOE,C3,GSN,PON1	6
Lipid Metabolism, Molecular Transport, Small Molecule Biochemistry	concentration of triacylglycerol	3,68E-06		-0,917	ADIPOQ,APOA1,APOA2,APOE,C3,PON1	6
Tissue Development	accumulation of cells	8,60E-06		1,873	ADIPOQ,APOA1,APOE,C4A/C4B,CLU,PLG	6
Hematological Disease	blood protein disorder	1,10E-05			ADIPOQ,C3,C4A/C4B,GSN,HLA-A,TF	6
Organismal Injury and Abnormalities	Bleeding	2,76E-05	Decreased	-2,158	ADIPOQ,APOE,FGA,FGB,FGG,PLG	6
Immunological Disease	hypersensitive reaction	3,71E-05		1,067	ADIPOQ,APOE,C3,CFH,GSN,HLA-A	6
Neurological Disease	progressive motor neuropathy	9,73E-05			APOE,C3,C4A/C4B,CLU,GSN,PON1	6
Carbohydrate Metabolism	quantity of carbohydrate	1,02E-04		0,073	ADIPOQ,APOA2,APOE,C3,CFH,PON1	6
Digestive System Development and Function	abnormal morphology of digestive system	1,47E-04			APOA1,APOE,C3,C4A/C4B,FGA,PLG	6
Carbohydrate Metabolism	metabolism of carbohydrate	2,74E-04			ADIPOQ,APOA1,APOA2,APOE,HLA-A,PON1	6
Cancer, Organismal Injury and Abnormalities, Reproductive System Disease	prostate cancer	3,24E-04			APOA1,APOA2,C3,CFH,CLU,HLA-A	6
Tissue Development	growth of epithelial tissue	4,04E-04		0,997	ADIPOQ,APOA1,APOE,C3,CLU,PLG	6
Organismal Survival	survival of organism	5,42E-04		-0,518	APOA1,APOE,C3,GSN,HP,PLG	6
Cancer	benign neoplasia	6,81E-04			ADIPOQ,APOA1,C3,CFH,CLU,HP	6
Developmental Disorder, Hereditary Disorder, Immunological Disease	complement component deficiency	1,21E-11			C1QB,C3,C4A/C4B,C8B,C9	5
Lipid Metabolism, Molecular Transport, Small Molecule Biochemistry	concentration of cholesterol ester	9,64E-10		-0,479	ADIPOQ,APOA1,APOA2,APOE,CLU	5
Ophthalmic Disease, Organismal Injury and Abnormalities	age-related macular degeneration	1,84E-09			APOE,C3,C9,CFH,TF	5
Humoral Immune Response, Inflammatory Response	complement activation	2,33E-09			C3,C4A/C4B,C8B,CFH,CLU	5
Cardiovascular Disease, Organismal Injury and Abnormalities, Skeletal and Muscular Disorders	acute myocardial infarction	2,43E-08			APOA1,C3,C4A/C4B,PLG,PON1	5
Cellular Compromise	injury of cells	3,21E-08		0,555	ADIPOQ,C3,CFH,CLU,HP	5
Lipid Metabolism, Molecular Transport, Small Molecule Biochemistry	transport of steroid	3,67E-08		-1,406	APOA1,APOA2,APOE,GC,GSN	5
Organismal Injury and Abnormalities	development of lesion	5,05E-08		-0,447	ADIPOQ,APOA1,APOA2,APOE,PLG	5
Cell Death and Survival, Connective Tissue Disorders, Hematological Disease	hemolysis	1,31E-07			C3,C4A/C4B,C8B,C9,CFH	5
Cell-To-Cell Signaling and Interaction, Hematological System Development and Function, Immune Cell Trafficking, Inflammatory Response, Nervous System Development and Function	activation of microglia	1,59E-07			ADIPOQ,APOE,C3,FGG,PLG	5
Cell-To-Cell Signaling and Interaction, Hematological System Development and Function, Inflammatory Response	binding of professional phagocytic cells	3,42E-07		0,277	ADIPOQ,APOA1,APOE,C3,PLG	5
Organismal Injury and Abnormalities, Renal and Urological Disease	glomerulosclerosis	5,92E-07		1,067	ADIPOQ,APOE,APOL1,C3,CLU	5
Organismal Injury and Abnormalities, Renal and Urological Disease	damage of kidney	6,37E-07		0,254	APOE,C3,C4A/C4B,CFH,GC	5
Organismal Survival	mortality	1,04E-06		-0,277	ADIPOQ,C3,C4A/C4B,CFH,GSN	5
Cellular Function and Maintenance	engulfment of leukocytes	1,56E-06		-1,195	APOA1,APOA2,APOE,C3,GSN	5
Energy Production, Lipid Metabolism, Small Molecule Biochemistry	oxidation of fatty acid	2,21E-06		0,613	ADIPOQ,APOA1,APOA2,APOE,C3	5
Lipid Metabolism, Molecular Transport, Small Molecule Biochemistry	uptake of lipid	2,28E-06		1,828	ADIPOQ,APOA1,APOA2,APOE,C3	5
Cardiovascular Disease, Hematological Disease	Thrombosis	2,61E-06			APOE,C3,CFH,FGA,PLG	5
Cellular Movement, Hematological System Development and Function, Immune Cell Trafficking	migration of antigen presenting cells	2,98E-06		-0,714	ADIPOQ,APOA1,APOE,C3,PLG	5
Cell-To-Cell Signaling and Interaction, Inflammatory Response	immune response of antigen presenting cells	3,06E-06		-0,651	APOA1,APOA2,C3,GSN,PON1	5
Cardiovascular Disease, Neurological Disease	cerebrovascular dysfunction	3,76E-06			ADIPOQ,APOE,CLU,GSN,PLG	5
Lipid Metabolism, Small Molecule Biochemistry	homeostasis of lipid	4,05E-06			ADIPOQ,APOA1,APOA2,APOE,C3	5
Cellular Development, Connective Tissue Development and Function, Embryonic Development, Organ Development, Organismal Development, Skeletal and Muscular System Development and Function, Tissue Development	differentiation of osteoclasts	4,47E-06			ADIPOQ,APOE,C3,GSN,TF	5
Cell-To-Cell Signaling and Interaction, Inflammatory Response	immune response of phagocytes	5,40E-06		-0,374	APOA1,APOA2,C3,GSN,PON1	5
Free Radical Scavenging	generation of reactive oxygen species	6,06E-06		-1,264	ADIPOQ,APOA1,CFH,HP,TF	5
Cell-To-Cell Signaling and Interaction	response of myeloid cells	6,19E-06		-0,492	APOA1,APOA2,C3,GSN,PON1	5
Digestive System Development and Function, Hepatic System Development and Function, Organ Morphology, Organismal Development	abnormal morphology of liver	6,34E-06			APOA1,APOE,C3,FGA,PLG	5
Cancer, Organismal Injury and Abnormalities, Renal and Urological Disease	bladder cancer	8,77E-06			CLU,FGA,HLA-A,LCP1,PLG	5
Cell-To-Cell Signaling and Interaction, Cellular Movement, Hematological System Development and Function, Immune Cell Trafficking	recruitment of granulocytes	8,77E-06		0,091	APOA1,APOE,C3,GC,GSN	5
Cellular Function and Maintenance, Hematological System Development and Function	function of myeloid cells	2,06E-05			ADIPOQ,APOE,GSN,LCP1,PLG	5
Cancer	hyperplasia of cells	2,79E-05		1,067	ADIPOQ,APOE,C3,CFH,CLU	5
Hematological System Development and Function, Immune Cell Trafficking, Inflammatory Response, Tissue Development	accumulation of leukocytes	2,88E-05		1,715	ADIPOQ,APOA1,APOE,C4A/C4B,PLG	5
Cellular Movement, Hematological System Development and Function, Immune Cell Trafficking, Inflammatory Response	migration of phagocytes	3,82E-05		0,070	ADIPOQ,APOA1,APOE,C3,PLG	5
Lipid Metabolism, Molecular Transport, Small Molecule Biochemistry	concentration of fatty acid	4,30E-05		-1,274	ADIPOQ,APOA2,APOE,C3,PON1	5
Lipid Metabolism, Molecular Transport, Small Molecule Biochemistry	accumulation of lipid	5,49E-05		1,876	ADIPOQ,APOA1,APOE,PLG,PON1	5
Cardiovascular System Development and Function, Cellular Development, Cellular Growth and Proliferation, Organismal Development, Tissue Development	proliferation of endothelial cells	6,05E-05		0,083	ADIPOQ,APOA1,APOE,C3,PLG	5
Cancer	adenoma	6,30E-05			ADIPOQ,APOA1,C3,CLU,HP	5
Protein Synthesis	polymerization of protein	6,30E-05			ADIPOQ,FGA,FGB,FGG,GSN	5
Cellular Function and Maintenance	function of phagocytes	7,89E-05			APOE,C3,GSN,LCP1,PLG	5
Carbohydrate Metabolism, Molecular Transport, Small Molecule Biochemistry	concentration of D-glucose	9,88E-05		-0,575	ADIPOQ,APOA2,APOE,C3,PON1	5
Organismal Development	mass of organism	1,09E-04		-0,545	ADIPOQ,APOA1,APOE,C3,PLG	5
Hematological Disease	anemia	1,11E-04			APOE,C3,C4A/C4B,CFH,TF	5
Infectious Disease	infection of mammalia	1,42E-04		0,463	APOE,C3,C4A/C4B,LCP1,PLG	5
Gastrointestinal Disease, Inflammatory Disease	Inflammatory Bowel Disease	1,59E-04		1,000	C3,CFH,CLU,PLG,PON1	5
Cellular Movement, Hematological System Development and Function, Immune Cell Trafficking	migration of mononuclear leukocytes	1,71E-04		0,701	APOA1,C3,HLA-A,LCP1,PLG	5
Lipid Metabolism, Small Molecule Biochemistry	metabolism of membrane lipid derivative	1,93E-04			ADIPOQ,APOA1,APOA2,APOE,PON1	5
Endocrine System Development and Function, Molecular Transport, Small Molecule Biochemistry	concentration of hormone	2,85E-04		0,400	ADIPOQ,APOA2,APOE,C3,PLG	5
Carbohydrate Metabolism	synthesis of carbohydrate	3,79E-04			ADIPOQ,APOA1,APOA2,APOE,HLA-A	5
Cell-To-Cell Signaling and Interaction, Hematological System Development and Function, Immune Cell Trafficking, Inflammatory Response	activation of lymphocytes	5,79E-04		1,387	ADIPOQ,APOE,C3,C4A/C4B,HLA-A	5
Cellular Growth and Proliferation	formation of cells	5,79E-04		-1,969	ADIPOQ,CLU,GSN,LCP1,PLG	5
Neurological Disease	seizure disorder	5,84E-04			ADIPOQ,APOL1,C1QB,C3,CLU	5
Lipid Metabolism, Molecular Transport, Small Molecule Biochemistry	release of cholesterol	9,29E-10		-1,191	APOA1,APOA2,APOE,PLG	4
Developmental Disorder, Hereditary Disorder, Metabolic Disease	familial amyloidosis	3,41E-09			APOA1,APOE,CLU,GSN	4
Cell Death and Survival, Gastrointestinal Disease, Hepatic System Disease	focal necrosis of liver	4,45E-09		-1,067	APOE,C3,FGA,PLG	4
Dermatological Diseases and Conditions, Gastrointestinal Disease, Immunological Disease	Stevens-Johnson syndrome	9,04E-09			C3,C4A/C4B,CLU,HLA-A	4
Lipid Metabolism, Molecular Transport, Small Molecule Biochemistry	efflux of phospholipid	2,35E-08			APOA1,APOA2,APOE,CLU	4
Lipid Metabolism, Molecular Transport, Small Molecule Biochemistry	clearance of lipid	7,55E-08		0,548	ADIPOQ,APOA1,APOE,C3	4
Cardiovascular Disease, Organismal Injury and Abnormalities, Tissue Morphology	area of atherosclerotic lesion	1,08E-07		0,983	ADIPOQ,APOA1,APOE,PON1	4
Lipid Metabolism, Small Molecule Biochemistry	esterification of cholesterol	1,08E-07		-1,941	APOA1,APOA2,APOE,C3	4
Protein Synthesis	quantity of ldl cholesterol in blood	3,25E-07		0,182	APOA1,APOE,FGG,PON1	4
Neurological Disease	chronic fatigue syndrome	4,19E-07			C3,C4A/C4B,GSN,HP	4
Protein Synthesis	quantity of hdl cholesterol in blood	1,07E-06		-0,979	APOA1,APOA2,APOE,PLG	4
Organismal Injury and Abnormalities	thrombus	2,05E-06			ADIPOQ,APOE,C3,PLG	4
Free Radical Scavenging, Molecular Transport	accumulation of reactive oxygen species	2,95E-06		1,067	ADIPOQ,APOE,HP,PON1	4
Molecular Transport	quantity of heavy metal	3,41E-06			HLA-A,HP,PON1,TF	4
Neurological Disease, Organismal Injury and Abnormalities	damage of nervous tissue	3,93E-06			ADIPOQ,CLU,PLG,TF	4
Cellular Function and Maintenance, Organ Development	function of bone cells	4,70E-06			ADIPOQ,APOE,GC,GSN	4
Cellular Function and Maintenance	internalization of cells	5,81E-06		0,117	APOA1,APOA2,C3,PLG	4
Lipid Metabolism, Small Molecule Biochemistry	metabolism of triacylglycerol	5,81E-06			ADIPOQ,APOA2,APOE,C3	4
Inflammatory Response	function of immune system	6,84E-06			APOE,C3,C4A/C4B,GSN	4
Cardiovascular System Development and Function	vasoconstriction of blood vessel	6,84E-06	Increased	2,000	APOE,FGA,FGB,FGG	4
Organ Morphology, Organismal Development, Renal and Urological System Development and Function	abnormal morphology of renal glomerulus	7,12E-06			ADIPOQ,APOE,CFH,CLU	4
Dermatological Diseases and Conditions, Immunological Disease, Inflammatory Disease	lichen planus	7,12E-06			APOE,GSN,HLA-A,LCP1	4
Cardiovascular System Development and Function, Organismal Development, Visual System Development and Function	neovascularization of eye	7,12E-06		-0,343	ADIPOQ,APOE,C3,PLG	4
Hematological Disease, Metabolic Disease	dyslipidemia	7,99E-06			ADIPOQ,APOA1,APOA2,APOE	4
Lipid Metabolism, Small Molecule Biochemistry, Vitamin and Mineral Metabolism	metabolism of cholesterol	7,99E-06			APOA1,APOA2,APOE,PON1	4
Cell-To-Cell Signaling and Interaction, Hematological System Development and Function, Immune Cell Trafficking, Tissue Development	adhesion of granulocytes	8,30E-06		1,067	APOA1,C3,FGA,LCP1	4
Cellular Movement, Embryonic Development	cell movement of embryonic cell lines	8,30E-06			ADIPOQ,APOA1,C3,FGA	4
Cell-To-Cell Signaling and Interaction, Cellular Function and Maintenance, Inflammatory Response	phagocytosis of antigen presenting cells	9,29E-06		-1,131	APOA1,APOA2,C3,GSN	4
Organismal Development	growth of vessel	1,04E-05			ADIPOQ,APOE,PLG,TF	4
Nutritional Disease	body mass index	1,11E-05			ADIPOQ,APOA1,APOE,PON1	4
Cell-To-Cell Signaling and Interaction, Tissue Development	adhesion of epithelial cells	1,23E-05			C3,CLU,FGA,FGG	4
Cellular Movement, Hair and Skin Development and Function	cell movement of epithelial cell lines	1,23E-05			APOA1,C3,CLU,FGA	4
Skeletal and Muscular System Development and Function, Tissue Morphology	quantity of muscle cells	1,23E-05			APOE,CLU,PLG,PON1	4
Neurological Disease	demyelination	1,46E-05		-1,000	ADIPOQ,APOE,C3,PLG	4
Organismal Injury and Abnormalities, Respiratory Disease	injury of lung	1,66E-05			C3,CLU,GC,TF	4
Connective Tissue Disorders, Immunological Disease, Inflammatory Disease, Skeletal and Muscular Disorders	juvenile rheumatoid arthritis	1,71E-05			APOA1,APOE,FGB,HP	4
Organismal Development	formation of vessel	1,93E-05			ADIPOQ,APOA1,APOE,PLG	4
Cell Death and Survival	cytolysis of blood cells	2,05E-05			C8B,C9,CFH,HLA-A	4
Cell-To-Cell Signaling and Interaction, Cellular Function and Maintenance, Inflammatory Response	phagocytosis of phagocytes	2,05E-05		-0,831	APOA1,APOA2,C3,GSN	4
Cell-To-Cell Signaling and Interaction, Cellular Function and Maintenance, Hematological System Development and Function, Inflammatory Response	phagocytosis of myeloid cells	2,11E-05		-1,131	APOA1,APOA2,C3,GSN	4
Endocrine System Disorders, Metabolic Disease	metabolic syndrome X	2,24E-05			ADIPOQ,APOA1,APOE,CLU	4
Cancer, Endocrine System Disorders, Organismal Injury and Abnormalities, Reproductive System Disease	serous ovarian carcinoma	2,44E-05			APOE,C4A/C4B,CFH,CLU	4
Cell-To-Cell Signaling and Interaction, Inflammatory Response	immune response of macrophages	2,81E-05		-1,131	APOA1,APOA2,GSN,PON1	4
Neurological Disease	damage of central nervous system	2,97E-05			CLU,GSN,HP,TF	4
Cellular Movement, Skeletal and Muscular System Development and Function	migration of smooth muscle cells	4,26E-05		-0,598	ADIPOQ,APOE,CLU,PLG	4
Connective Tissue Disorders, Inflammatory Disease, Skeletal and Muscular Disorders	experimentally-induced arthritis	4,36E-05			ADIPOQ,C3,FGA,FGG	4
Infectious Disease	sepsis	4,80E-05			APOE,C3,C4A/C4B,PLG	4
Cellular Movement, Hematological System Development and Function, Immune Cell Trafficking, Inflammatory Response	infiltration of macrophages	5,40E-05		-0,130	ADIPOQ,APOA1,APOE,C3	4
Connective Tissue Disorders, Immunological Disease, Inflammatory Disease, Skeletal and Muscular Disorders	lupus erythematosus	5,40E-05			APOE,C1QB,C4A/C4B,CLU	4
Cellular Movement, Hematological System Development and Function, Immune Cell Trafficking, Inflammatory Response	cell movement of monocytes	6,90E-05			APOA1,APOE,HP,PLG	4
Organismal Functions, Organismal Injury and Abnormalities, Tissue Morphology	healing of wound	7,36E-05			FGA,FGB,GSN,PLG	4
Infectious Disease	Parasitic Infection	7,68E-05		-0,152	APOE,C3,C4A/C4B,C9	4
Hematological System Development and Function, Immune Cell Trafficking, Inflammatory Response, Tissue Development	accumulation of myeloid cells	7,84E-05		1,588	ADIPOQ,APOA1,APOE,PLG	4
Cellular Movement, Hematological System Development and Function, Immune Cell Trafficking	infiltration by mononuclear leukocytes	8,86E-05			APOA1,APOE,C3,HLA-A	4
Lipid Metabolism, Small Molecule Biochemistry	synthesis of prostaglandin	8,86E-05			ADIPOQ,APOE,CLU,PLG	4
Cardiovascular System Development and Function, Organ Morphology	contractility of heart	9,23E-05		-1,000	ADIPOQ,APOA1,APOE,CLU	4
Cell Signaling, Cellular Function and Maintenance, Molecular Transport, Vitamin and Mineral Metabolism	influx of Ca2+	9,41E-05		0,577	ADIPOQ,APOA1,APOE,C4A/C4B	4
Cell-To-Cell Signaling and Interaction, Cellular Movement, Hematological System Development and Function, Immune Cell Trafficking, Inflammatory Response	recruitment of neutrophils	9,41E-05		0,025	APOA1,APOE,GC,GSN	4
Cellular Movement, Hematological System Development and Function, Immune Cell Trafficking, Inflammatory Response	chemotaxis of mononuclear leukocytes	9,98E-05		0,201	APOA1,HP,LCP1,PLG	4
Cellular Function and Maintenance, Hematological System Development and Function	function of macrophages	1,04E-04			APOE,GSN,LCP1,PLG	4
Lipid Metabolism, Molecular Transport, Small Molecule Biochemistry	secretion of lipid	1,06E-04		-1,921	ADIPOQ,APOA1,APOA2,APOE	4
Connective Tissue Development and Function, Organ Development, Skeletal and Muscular System Development and Function	remodeling of bone	1,10E-04			ADIPOQ,GC,GSN,TF	4
Cellular Development, Cellular Growth and Proliferation, Hepatic System Development and Function	proliferation of liver cells	1,16E-04		0,471	ADIPOQ,C3,PLG,TF	4
Cancer, Endocrine System Disorders	benign neoplasm of endocrine gland	1,19E-04			APOA1,C3,CLU,HP	4
Lipid Metabolism, Small Molecule Biochemistry	hydrolysis of lipid	1,28E-04		-1,091	APOA1,APOA2,APOE,PON1	4
Hematological System Development and Function, Inflammatory Response, Tissue Morphology	quantity of macrophages	1,32E-04		0,015	ADIPOQ,APOE,C4A/C4B,PLG	4
Endocrine System Development and Function, Molecular Transport, Protein Synthesis, Small Molecule Biochemistry	quantity of insulin in blood	1,35E-04		-0,762	ADIPOQ,APOA2,APOE,C3	4
Cell Death and Survival, Gastrointestinal Disease, Hepatic System Disease	cell death of liver cells	1,37E-04		0,914	ADIPOQ,APOE,CFH,PLG	4
Hematological Disease	hemorrhagic disease	1,66E-04			C3,C4A/C4B,FGA,PLG	4
Inflammatory Disease, Inflammatory Response, Organismal Injury and Abnormalities, Renal and Urological Disease	glomerulonephritis	1,72E-04			C3,C4A/C4B,CFH,CLU	4
Digestive System Development and Function, Organ Morphology, Organismal Development	abnormal morphology of intestine	1,90E-04			C3,C4A/C4B,FGA,PLG	4
Organismal Injury and Abnormalities, Renal and Urological Disease	chronic kidney disease	1,96E-04			ADIPOQ,APOE,C3,C4A/C4B	4
Cardiovascular Disease	peripheral arterial occlusive disease	2,03E-04			APOA1,APOE,CFH,LCP1	4
Cell Death and Survival	cell death of cerebral cortex cells	2,33E-04		-0,271	APOE,C9,CLU,TF	4
Cell-mediated Immune Response, Cellular Movement, Hematological System Development and Function, Immune Cell Trafficking	cell movement of T lymphocytes	2,33E-04		0,415	APOA1,C3,HLA-A,LCP1	4
Neurological Disease	amyotrophic lateral sclerosis	2,41E-04			APOE,CLU,GSN,PON1	4
Gastrointestinal Disease, Inflammatory Disease, Inflammatory Response	colitis	3,42E-04		1,000	C3,CFH,PLG,PON1	4
Cancer, Tumor Morphology	invasion of tumor	3,92E-04			ADIPOQ,APOE,CLU,PLG	4
Gastrointestinal Disease, Hepatic System Disease	hepatic steatosis	4,02E-04		0,252	ADIPOQ,APOE,C3,CLU	4
Cellular Development, Cellular Growth and Proliferation	proliferation of prostate cancer cell lines	4,58E-04		-0,606	C9,CLU,LCP1,PLG	4
Lipid Metabolism, Small Molecule Biochemistry, Vitamin and Mineral Metabolism	synthesis of steroid	4,88E-04		0,429	APOA1,APOE,PLG,PON1	4
Cellular Assembly and Organization, Cellular Function and Maintenance	organization of actin cytoskeleton	5,20E-04			CLU,GSN,LCP1,TF	4
Connective Tissue Development and Function, Tissue Morphology	quantity of adipose tissue	5,46E-04			ADIPOQ,APOA2,APOE,C3	4
Cellular Development, Cellular Growth and Proliferation, Skeletal and Muscular System Development and Function, Tissue Development	proliferation of smooth muscle cells	5,94E-04		-0,931	ADIPOQ,APOE,CLU,PLG	4
Inflammatory Disease, Inflammatory Response, Neurological Disease	Encephalitis	6,44E-04			ADIPOQ,C3,C4A/C4B,HLA-A	4
Neurological Disease	degeneration of nervous system	6,44E-04			ADIPOQ,APOE,CLU,PLG	4
Cancer, Cell Death and Survival, Tumor Morphology	apoptosis of tumor cells	6,90E-04		1,964	ADIPOQ,CLU,PLG,TF	4
Carbohydrate Metabolism	uptake of carbohydrate	7,14E-04		0,927	ADIPOQ,APOA1,APOE,C3	4
Developmental Disorder, Hematological Disease, Hereditary Disorder, Immunological Disease	congenital afibrinogenemia	6,89E-09			FGA,FGB,FGG	3
Developmental Disorder, Hereditary Disorder, Metabolic Disease, Neurological Disease, Ophthalmic Disease	Finnish type amyloidosis	3,44E-08			APOE,CLU,GSN	3
Ophthalmic Disease	lattice type corneal dystrophy	3,44E-08			APOE,CLU,GSN	3
Cell Death and Survival	opsonization of cells	9,62E-08			ADIPOQ,C3,PLG	3
Hematological Disease, Infectious Disease, Neurological Disease	cerebral malaria	2,06E-07			C3,C4A/C4B,C9	3
Dermatological Diseases and Conditions	toxic epidermal necrolysis	4,89E-07			C3,C4A/C4B,HLA-A	3
Lipid Metabolism, Molecular Transport, Small Molecule Biochemistry	uptake of cholesterol ester	6,22E-07			APOA1,APOA2,APOE	3
Protein Synthesis	metabolism of lipoprotein	1,39E-06			APOA1,APOA2,APOE	3
Cardiovascular Disease, Organismal Injury and Abnormalities	development of atherosclerotic lesion	2,26E-06			APOA2,APOE,PLG	3
Lipid Metabolism, Small Molecule Biochemistry	transmission of lipid	2,26E-06			APOA1,APOA2,APOE	3
Lipid Metabolism, Small Molecule Biochemistry	internalization of lipid	3,01E-06			APOA1,APOA2,APOE	3
Organ Morphology, Organismal Development, Renal and Urological System Development and Function	abnormal morphology of mesangial matrix	3,90E-06			APOE,CFH,CLU	3
Lipid Metabolism, Molecular Transport, Small Molecule Biochemistry	secretion of triacylglycerol	3,90E-06			APOA1,APOA2,APOE	3
Cellular Assembly and Organization	quantity of amyloid fibrils	4,95E-06			APOE,C3,CLU	3
Immunological Disease, Infectious Disease	acquired immunodeficiency syndrome	8,35E-06			C3,C4A/C4B,CLU	3
Cell-To-Cell Signaling and Interaction, Embryonic Development, Tissue Development	adhesion of embryonic cell lines	9,18E-06			C3,FGA,FGG	3
Skeletal and Muscular Disorders	abnormal function of skeleton	1,01E-05			ADIPOQ,APOE,GSN	3
Carbohydrate Metabolism, Lipid Metabolism, Small Molecule Biochemistry	metabolism of phosphatidylcholine	1,20E-05			APOA1,APOA2,PON1	3
Cardiovascular System Development and Function	permeability of vasculature	1,30E-05			C3,C4A/C4B,PLG	3
Cell-To-Cell Signaling and Interaction, Hair and Skin Development and Function, Tissue Development	adhesion of epithelial cell lines	1,53E-05			C3,FGA,FGG	3
Cell Death and Survival	cytolysis of red blood cells	1,53E-05			C8B,C9,CFH	3
Cardiovascular System Development and Function, Tissue Morphology	quantity of endothelial cells	1,53E-05			APOA1,APOE,PLG	3
Connective Tissue Development and Function, Embryonic Development, Organ Development, Organismal Development, Skeletal and Muscular System Development and Function, Tissue Development, Tissue Morphology	thickness of cortical bone	1,53E-05			ADIPOQ,APOE,GSN	3
Cardiovascular Disease, Organismal Injury and Abnormalities	formation of thrombus	1,78E-05			ADIPOQ,APOE,C3	3
Lipid Metabolism, Molecular Transport, Small Molecule Biochemistry	transport of cholesterol	1,78E-05			APOA1,APOA2,APOE	3
Cardiovascular Disease	atherosclerosis of aorta	1,92E-05			APOE,CLU,PLG	3
Cardiovascular System Development and Function, Organismal Development, Visual System Development and Function	neovascularization of retina	1,92E-05			ADIPOQ,C3,PLG	3
Energy Production, Lipid Metabolism, Small Molecule Biochemistry	oxidation of palmitic acid	2,06E-05			ADIPOQ,APOA1,APOA2	3
Cellular Assembly and Organization, Cellular Function and Maintenance, Skeletal and Muscular System Development and Function, Tissue Morphology	quantity of smooth muscle cells	2,06E-05			APOE,PLG,PON1	3
Cell-To-Cell Signaling and Interaction, Cellular Movement, Hematological System Development and Function, Immune Cell Trafficking, Inflammatory Response	recruitment of monocytes	2,06E-05			APOA1,APOE,PLG	3
Cellular Function and Maintenance	uptake of cells	2,21E-05			APOE,C3,PLG	3
Cellular Function and Maintenance, Connective Tissue Development and Function, Organ Development, Skeletal and Muscular System Development and Function	function of osteoblasts	2,36E-05			ADIPOQ,APOE,GC	3
Infectious Disease	severe sepsis	2,36E-05			APOE,C3,C4A/C4B	3
Lipid Metabolism, Molecular Transport, Small Molecule Biochemistry	uptake of cholesterol	2,53E-05			APOA1,APOA2,APOE	3
Inflammatory Response	autoimmune response	2,70E-05			ADIPOQ,C3,C4A/C4B	3
Cell-To-Cell Signaling and Interaction, Renal and Urological System Development and Function, Tissue Development	adhesion of kidney cell lines	2,88E-05			C3,FGA,FGG	3
Lipid Metabolism, Molecular Transport, Small Molecule Biochemistry	absorption of lipid	3,06E-05			APOA1,APOA2,C3	3
Cardiovascular Disease, Metabolic Disease	Hypercholesterolemia	3,25E-05			APOA1,APOA2,APOE	3
Cell-To-Cell Signaling and Interaction, Hematological System Development and Function, Immune Cell Trafficking, Inflammatory Response, Tissue Development	binding of macrophages	3,25E-05			ADIPOQ,APOA1,APOE	3
Cardiovascular System Development and Function, Organismal Development, Tissue Morphology	abnormal morphology of capillary vessel	3,45E-05			APOE,CFH,CLU	3
Cardiovascular System Development and Function, Ophthalmic Disease, Organismal Development, Visual System Development and Function	neovascularization of choroid	3,66E-05			APOE,C3,PLG	3
Hematological System Development and Function, Organismal Functions	flow of blood	5,36E-05			APOE,GSN,PLG	3
Organismal Injury and Abnormalities, Respiratory Disease	acute lung injury	5,63E-05			C3,CLU,TF	3
Lipid Metabolism, Small Molecule Biochemistry, Vitamin and Mineral Metabolism	synthesis of cholesterol	5,63E-05			APOA1,APOE,PON1	3
Lipid Metabolism, Small Molecule Biochemistry	synthesis of triacylglycerol	5,92E-05			ADIPOQ,APOE,C3	3
Cardiovascular Disease, Hematological Disease, Metabolic Disease	Hypertriglyceridemia	6,21E-05			APOA1,APOA2,APOE	3
Lipid Metabolism, Small Molecule Biochemistry	storage of lipid	6,21E-05			ADIPOQ,APOA1,C3	3
Organismal Injury and Abnormalities	oxidative stress	6,84E-05			ADIPOQ,APOE,PON1	3
Lipid Metabolism, Molecular Transport, Small Molecule Biochemistry	uptake of fatty acid	9,32E-05			ADIPOQ,APOE,C3	3
Immunological Disease, Organismal Injury and Abnormalities	lymphadenopathy	1,01E-04			APOE,C3,C4A/C4B	3
Cardiovascular System Development and Function, Tissue Morphology	permeability of blood vessel	1,01E-04			C3,C4A/C4B,GSN	3
Hematological System Development and Function, Immune Cell Trafficking, Inflammatory Response, Tissue Development	accumulation of macrophages	1,05E-04			APOA1,APOE,PLG	3
Cell-To-Cell Signaling and Interaction, Cellular Assembly and Organization, Tissue Development	adhesion of cell-associated matrix	1,05E-04			FGA,FGB,FGG	3
Cell-To-Cell Signaling and Interaction, Hematological System Development and Function, Immune Cell Trafficking, Inflammatory Response, Tissue Development	adhesion of neutrophils	1,10E-04			APOA1,FGA,LCP1	3
Cellular Movement, Embryonic Development	migration of embryonic cell lines	1,23E-04			ADIPOQ,C3,FGA	3
Cellular Compromise, Neurological Disease, Organismal Injury and Abnormalities	damage of neurons	1,33E-04			ADIPOQ,CLU,PLG	3
Vitamin and Mineral Metabolism	quantity of vitamin	1,33E-04			APOA1,APOE,GC	3
Organismal Injury and Abnormalities, Renal and Urological Disease	fibrosis of kidney	1,38E-04			ADIPOQ,C3,CLU	3
Cardiovascular Disease, Metabolic Disease	hyperlipidemia	1,38E-04			ADIPOQ,APOA1,APOE	3
Lipid Metabolism, Small Molecule Biochemistry, Vitamin and Mineral Metabolism	homeostasis of cholesterol	1,54E-04			APOA1,APOA2,APOE	3
Protein Degradation, Protein Synthesis	stabilization of protein	1,54E-04			APOA1,APOA2,CLU	3
Cell-mediated Immune Response, Cellular Movement, Hematological System Development and Function, Immune Cell Trafficking	infiltration by T lymphocytes	1,59E-04			APOA1,C3,HLA-A	3
Cardiovascular Disease, Neurological Disease	ischemia of brain	1,59E-04			CLU,GSN,PLG	3
Neurological Disease	injury of nervous system	1,65E-04			ADIPOQ,CLU,GSN	3
Cellular Growth and Proliferation, Organismal Development	growth of bacteria	1,71E-04			APOA1,GSN,TF	3
Cell Death and Survival, Connective Tissue Disorders, Hematological Disease	hemolytic anemia	1,71E-04			C3,C4A/C4B,CFH	3
Cardiovascular System Development and Function, Organismal Development	growth of blood vessel	1,77E-04			ADIPOQ,PLG,TF	3
Organismal Injury and Abnormalities	interstitial fibrosis	1,83E-04			ADIPOQ,C3,GSN	3
Immunological Disease, Inflammatory Disease	Splenomegaly	1,89E-04			C3,C4A/C4B,HP	3
Cellular Assembly and Organization, Cellular Function and Maintenance	organization of actin filaments	2,35E-04			GSN,LCP1,TF	3
Cell-To-Cell Signaling and Interaction, Cellular Movement, Hematological System Development and Function, Immune Cell Trafficking, Inflammatory Response	recruitment of macrophages	2,35E-04			ADIPOQ,APOE,PLG	3
Hematological System Development and Function, Immune Cell Trafficking, Inflammatory Response, Tissue Development	accumulation of T lymphocytes	2,50E-04			ADIPOQ,APOE,C4A/C4B	3
Cellular Movement, Hematological System Development and Function, Immune Cell Trafficking, Inflammatory Response	chemotaxis of monocytes	2,65E-04			APOA1,HP,PLG	3
Cardiovascular System Development and Function, Organismal Development	formation of blood vessel	2,89E-04			APOA1,APOE,PLG	3
Carbohydrate Metabolism, Molecular Transport, Small Molecule Biochemistry	uptake of 2-deoxyglucose	2,97E-04			ADIPOQ,APOA1,C3	3
Gastrointestinal Disease, Immunological Disease, Ophthalmic Disease	Sjogren's syndrome	3,32E-04			APOA1,C3,HP	3
Cell Morphology	polarization of leukocytes	3,41E-04			ADIPOQ,APOE,LCP1	3
Organismal Injury and Abnormalities, Renal and Urological Disease	end stage renal disease	3,59E-04			ADIPOQ,C3,C4A/C4B	3
Cellular Function and Maintenance, Molecular Transport	exocytosis by cells	3,79E-04			FGA,FGB,FGG	3
Lipid Metabolism, Molecular Transport, Small Molecule Biochemistry	secretion of steroid	3,79E-04			ADIPOQ,APOA1,APOE	3
Dermatological Diseases and Conditions	loss of hair	4,09E-04			ADIPOQ,APOE,PLG	3
Cell Death and Survival	apoptosis of neuroblastoma cell lines	4,40E-04			APOE,CFH,CLU	3
Cellular Movement, Hematological System Development and Function, Immune Cell Trafficking, Inflammatory Response	migration of dendritic cells	4,40E-04			APOA1,APOE,C3	3
Cancer, Organismal Injury and Abnormalities, Reproductive System Disease	prostatic intraepithelial neoplasia	4,40E-04			APOA2,C3,CFH	3
Organismal Development	development of endocrine gland	4,51E-04			APOA1,CLU,PLG	3
Gastrointestinal Disease, Hepatic System Disease, Organismal Injury and Abnormalities	fibrosis of liver	4,62E-04			APOE,HP,PLG	3
Protein Synthesis	quantity of leptin in blood	4,84E-04			ADIPOQ,APOE,C3	3
Embryonic Development, Organ Development, Organismal Development, Renal and Urological System Development and Function, Reproductive System Development and Function, Tissue Development	folliculogenesis	5,31E-04			ADIPOQ,PLG,TF	3
Gastrointestinal Disease, Hepatic System Disease, Organismal Injury and Abnormalities	injury of liver	5,31E-04			ADIPOQ,APOE,CFH	3
Cardiovascular System Development and Function, Hematological System Development and Function	systolic pressure	5,69E-04			ADIPOQ,APOE,PON1	3
Endocrine System Disorders, Gastrointestinal Disease, Inflammatory Disease	Pancreatitis	5,81E-04			APOA1,CLU,GC	3
Endocrine System Development and Function	insulin sensitivity	5,81E-04			ADIPOQ,APOE,C3	3
Cardiovascular System Development and Function, Organ Morphology, Skeletal and Muscular System Development and Function	contractility of cardiac muscle	5,94E-04			ADIPOQ,APOE,CLU	3
Connective Tissue Development and Function	adipogenesis	6,34E-04			APOA2,C3,PLG	3
Cardiovascular Disease, Neurological Disease	stroke	7,19E-04			ADIPOQ,APOE,PLG	3
Cardiovascular System Development and Function, Cellular Development, Cellular Growth and Proliferation, Organismal Development, Tissue Development	proliferation of vascular endothelial cells	7,79E-04			ADIPOQ,C3,PLG	3
Molecular Transport, Protein Trafficking	secretion of protein	8,11E-04			FGA,FGB,FGG	3
Drug Metabolism, Lipid Metabolism, Small Molecule Biochemistry	synthesis of prostaglandin E2	8,27E-04			ADIPOQ,CLU,PLG	3
Lipid Metabolism, Molecular Transport, Small Molecule Biochemistry	clearance of fatty acid	1,50E-06			ADIPOQ,C3	2
Developmental Disorder, Hematological Disease, Hereditary Disorder, Immunological Disease	congenital hypofibrinogenemia	1,50E-06			FGA,FGB	2
Hematological Disease, Hereditary Disorder	dysfibrinogenemia	1,50E-06			FGA,FGG	2
Cardiovascular Disease, Organismal Injury and Abnormalities	susceptibility to severe coronary artery disease	1,50E-06			APOE,FGA	2
Gastrointestinal Disease, Hepatic System Disease, Metabolic Disease	amyloidosis of liver	4,50E-06			APOA1,APOA2	2
Immunological Disease, Metabolic Disease	amyloidosis of spleen	4,50E-06			APOA1,APOA2	2
Developmental Disorder, Immunological Disease	hypertrophy of lymph node	4,50E-06			APOE,C3	2
Connective Tissue Disorders, Hereditary Disorder, Ophthalmic Disease	lattice corneal dystrophy type I	4,50E-06			APOE,CLU	2
Carbohydrate Metabolism, Lipid Metabolism, Molecular Transport, Small Molecule Biochemistry	quantity of 1-palmitoyl-2-glutaroyl-sn-glycero-3-phosphorylcholine	4,50E-06			APOE,PON1	2
Lipid Metabolism, Small Molecule Biochemistry	recruitment of phospholipid	4,50E-06			APOA1,APOA2	2
Cardiovascular Disease, Metabolic Disease, Organismal Injury and Abnormalities	cardiac amyloidosis	9,00E-06			APOA1,GSN	2
Hereditary Disorder, Metabolic Disease, Organismal Injury and Abnormalities, Renal and Urological Disease	familial visceral amyloidosis, ostertag type	9,00E-06			APOA1,FGA	2
Developmental Disorder, Hereditary Disorder, Metabolic Disease, Neurological Disease, Ophthalmic Disease	gelatinous drop-like corneal dystrophy	9,00E-06			APOE,CLU	2
Cellular Assembly and Organization, Cellular Function and Maintenance, Hematological System Development and Function	release of dense granule	9,00E-06			FGA,FGG	2
Cellular Compromise, Neurological Disease, Organismal Injury and Abnormalities	injury of axons	1,50E-05			ADIPOQ,CLU	2
Cell Death and Survival, Humoral Immune Response, Inflammatory Disease, Inflammatory Response	necrotizing inflammation	1,50E-05			ADIPOQ,APOE	2
Cardiovascular Disease	atherosclerosis of aortic sinus	2,25E-05			ADIPOQ,APOE	2
Cell-To-Cell Signaling and Interaction, Cellular Function and Maintenance, Inflammatory Response	phagocytosis of bone marrow cell lines	2,25E-05			APOA1,APOA2	2
Organismal Injury and Abnormalities	stenosis of vasculature	2,25E-05			ADIPOQ,APOE	2
Cardiovascular Disease, Organismal Injury and Abnormalities, Tissue Morphology	surface area of atherosclerotic lesion	2,25E-05			APOA1,APOE	2
Dermatological Diseases and Conditions, Metabolic Disease	xanthomatosis	3,14E-05			APOA1,APOE	2
Cell Morphology, Hematological System Development and Function, Inflammatory Response	M2 polarization of macrophages	4,19E-05			ADIPOQ,APOE	2
Cell-To-Cell Signaling and Interaction, Hematological System Development and Function, Immune Cell Trafficking, Inflammatory Response	activation of inflammatory leukocytes	4,19E-05			C3,C4A/C4B	2
Carbohydrate Metabolism, Lipid Metabolism, Molecular Transport, Small Molecule Biochemistry	concentration of lipopolysaccharide	4,19E-05			C3,CFH	2
Carbohydrate Metabolism, Lipid Metabolism, Molecular Transport, Small Molecule Biochemistry	efflux of phosphatidylcholine	4,19E-05			APOA1,APOE	2
Cardiovascular Disease, Organismal Injury and Abnormalities	growth of atherosclerotic lesion	4,19E-05			APOE,PLG	2
Lipid Metabolism, Molecular Transport, Small Molecule Biochemistry	import of cholesterol	4,19E-05			APOA1,APOA2	2
Cardiovascular Disease, Organismal Injury and Abnormalities, Tissue Morphology	quantity of atherosclerotic lesion	4,19E-05			APOA1,APOE	2
Cell Morphology, Hematological System Development and Function, Inflammatory Response	size of macrophages	4,19E-05			APOE,PON1	2
Connective Tissue Disorders, Dermatological Diseases and Conditions, Hematological Disease, Immunological Disease	acute immune thrombocytopenic purpura	5,38E-05			C3,C4A/C4B	2
Neurological Disease, Organismal Injury and Abnormalities	astrocytosis of hippocampus	5,38E-05			ADIPOQ,APOE	2
Organismal Injury and Abnormalities, Reproductive System Disease	bleeding of uterus	5,38E-05			FGA,FGG	2
Connective Tissue Disorders, Hematological Disease, Immunological Disease	chronic immune thrombocytopenia	5,38E-05			C3,C4A/C4B	2
Connective Tissue Disorders, Dermatological Diseases and Conditions, Hematological Disease, Immunological Disease	chronic immune thrombocytopenic purpura	5,38E-05			C3,C4A/C4B	2
Developmental Disorder, Hematological Disease, Hereditary Disorder, Immunological Disease	congenital agammaglobulinemia	5,38E-05			C3,C4A/C4B	2
Cardiovascular Disease, Hereditary Disorder, Metabolic Disease	familial combined hyperlipidemia	5,38E-05			APOA1,APOE	2
Cell Death and Survival, Connective Tissue Disorders, Hematological Disease	fetal erythroblastosis	5,38E-05			C3,C4A/C4B	2
Cardiovascular Disease	injury of blood vessel	5,38E-05			APOE,CLU	2
Lipid Metabolism, Small Molecule Biochemistry	removal of cholesterol	5,38E-05			APOA1,APOE	2
Respiratory Disease	sinopulmonary infection	5,38E-05			C3,C4A/C4B	2
Hematological Disease, Hereditary Disorder, Immunological Disease	X-linked agammaglobulinemia	6,72E-05			C3,C4A/C4B	2
Cardiovascular Disease, Cell Death and Survival, Connective Tissue Disorders, Hematological Disease, Organismal Injury and Abnormalities, Renal and Urological Disease	atypical hemolytic uremic syndrome	6,72E-05			C3,CFH	2
Cardiovascular Disease, Hematological Disease, Organismal Injury and Abnormalities, Renal and Urological Disease	thrombosis of kidney	6,72E-05			APOE,PLG	2
Cardiovascular Disease, Developmental Disorder, Organismal Injury and Abnormalities	congenital heart block	8,21E-05			C3,C4A/C4B	2
Organismal Injury and Abnormalities, Renal and Urological Disease	cortical renal glomerulopathies	8,21E-05			C4A/C4B,CLU	2
Connective Tissue Disorders, Hematological Disease	neonatal alloimmune thrombocytopenia	8,21E-05			C3,C4A/C4B	2
Infectious Disease, Respiratory Disease	whooping cough	8,21E-05			C3,C4A/C4B	2
Metabolic Disease	hypolipoproteinemia	1,16E-04			APOA1,APOA2	2
Cell-To-Cell Signaling and Interaction, Cellular Function and Maintenance, Hematological System Development and Function, Inflammatory Response	phagocytosis of leukocyte cell lines	1,16E-04			APOA1,APOA2	2
Inflammatory Response	systemic inflammation	1,16E-04			ADIPOQ,APOA1	2
Cell Death and Survival, Connective Tissue Disorders, Hematological Disease	hemolysis of red blood cells	1,35E-04			C8B,CFH	2
Carbohydrate Metabolism, Lipid Metabolism, Molecular Transport, Small Molecule Biochemistry	quantity of lysophosphatidylcholine	1,35E-04			APOE,PON1	2
Inflammatory Disease, Inflammatory Response, Neurological Disease	Rasmussen's encephalitis	1,56E-04			C3,C4A/C4B	2
Cardiovascular Disease, Hereditary Disorder, Metabolic Disease	familial hypercholesterolemia	1,56E-04			APOA1,APOA2	2
Hematological Disease, Hereditary Disorder, Immunological Disease	hyper-igm immunodeficiency syndrome	1,56E-04			C3,C4A/C4B	2
Connective Tissue Disorders, Dermatological Diseases and Conditions, Hematological Disease	idiopathic thrombocytopenic purpura	1,56E-04			C3,C4A/C4B	2
Cellular Movement, Embryonic Development	invasion of embryonic cell lines	1,56E-04			ADIPOQ,GSN	2
Inflammatory Disease, Neurological Disease, Ophthalmic Disease	optic neuritis	1,56E-04			C3,C4A/C4B	2
Lipid Metabolism, Molecular Transport, Small Molecule Biochemistry	clearance of triacylglycerol	1,78E-04			APOE,C3	2
Organismal Injury and Abnormalities, Renal and Urological Disease	hematuria	1,78E-04			CFH,CLU	2
Cardiovascular System Development and Function, Hematological System Development and Function	pressure of right ventricle	1,78E-04			APOE,PLG	2
Lipid Metabolism, Molecular Transport, Small Molecule Biochemistry	secretion of phospholipid	1,78E-04			APOA1,APOE	2
Neurological Disease	sporadic amyotrophic lateral sclerosis	1,78E-04			CLU,PON1	2
Endocrine System Development and Function, Lipid Metabolism, Small Molecule Biochemistry, Vitamin and Mineral Metabolism	synthesis of corticosterone	1,78E-04			APOA1,PON1	2
Cardiovascular Disease, Hematological Disease	venous thromboembolism	1,78E-04			FGA,PLG	2
Digestive System Development and Function, Organ Morphology, Organismal Development	abnormal morphology of duodenum	2,02E-04			FGA,PLG	2
Inflammatory Disease, Neurological Disease	chronic inflammatory demyelinating polyradiculoneuropathy	2,02E-04			C3,C4A/C4B	2
Hair and Skin Development and Function, Organ Morphology	abnormal appearance of fur	2,27E-04			ADIPOQ,APOE	2
Cell-To-Cell Signaling and Interaction, Connective Tissue Development and Function	binding of fibroblasts	2,27E-04			APOE,GSN	2
Cellular Function and Maintenance	endocytosis by embryonic cell lines	2,27E-04			C3,HP	2
Cellular Function and Maintenance	endocytosis by epithelial cell lines	2,27E-04			C3,HP	2
Inflammatory Response	host defense	2,27E-04			FGB,FGG	2
Metabolic Disease	hyperbilirubinemia	2,27E-04			C3,C4A/C4B	2
Cellular Development, Cellular Growth and Proliferation, Skeletal and Muscular System Development and Function, Tissue Development	proliferation of PASMC cells	2,27E-04			ADIPOQ,APOE	2
Hematological Disease	pure red cell aplasia	2,27E-04			C3,C4A/C4B	2
Connective Tissue Development and Function, Tissue Morphology	size of adipose tissue	2,27E-04			ADIPOQ,APOE	2
Neurological Disease	demyelination of neurons	2,54E-04			ADIPOQ,PLG	2
Immunological Disease	Wiskott-Aldrich syndrome	2,82E-04			C3,C4A/C4B	2
Immunological Disease	common variable immunodeficiency	2,82E-04			C3,C4A/C4B	2
Cancer, Organismal Injury and Abnormalities, Renal and Urological Disease	hyperplasia of mesangial cells	2,82E-04			CFH,CLU	2
Infectious Disease	infection by cytomegalovirus	2,82E-04			C3,C4A/C4B	2
Infectious Disease, Neurological Disease, Psychological Disorders	prion disease	2,82E-04			C3,CLU	2
Vitamin and Mineral Metabolism	quantity of fat-soluble vitamin	2,82E-04			APOA1,APOE	2
Lipid Metabolism, Molecular Transport, Small Molecule Biochemistry	secretion of cholesterol	3,11E-04			APOA1,APOE	2
Organismal Injury and Abnormalities, Renal and Urological Disease	focal segmental glomerulosclerosis	3,42E-04			APOL1,CLU	2
Cardiovascular System Development and Function, Tissue Morphology	thickness of blood vessel	3,42E-04			ADIPOQ,APOE	2
Tissue Development	adhesion of epithelial tissue	3,74E-04			C3,FGA	2
Endocrine System Disorders, Gastrointestinal Disease, Immunological Disease, Inflammatory Disease	autoimmune pancreatitis	3,74E-04			APOA1,GC	2
Cellular Assembly and Organization, Neurological Disease	deposition of amyloid fibrils	3,74E-04			APOE,CLU	2
Cellular Function and Maintenance	hyperpolarization of membrane	3,74E-04			ADIPOQ,PLG	2
Metabolic Disease, Neurological Disease, Psychological Disorders	late-onset Alzheimer's disease	3,74E-04			APOE,CLU	2
Cancer, Endocrine System Disorders, Organismal Injury and Abnormalities, Reproductive System Disease	mucinous ovarian cancer	3,74E-04			APOE,CLU	2
Cell-To-Cell Signaling and Interaction, Cellular Movement, Hematological System Development and Function, Immune Cell Trafficking	recruitment of inflammatory leukocytes	3,74E-04			C3,C4A/C4B	2
Lipid Metabolism, Small Molecule Biochemistry	redistribution of lipid	3,74E-04			APOE,GSN	2
Connective Tissue Disorders, Developmental Disorder, Hereditary Disorder	Marfan's syndrome	4,08E-04			APOA1,GC	2
Cell-To-Cell Signaling and Interaction, Skeletal and Muscular System Development and Function	binding of smooth muscle cells	4,08E-04			ADIPOQ,PLG	2
Tissue Development	deposition of extracellular matrix	4,08E-04			APOE,PLG	2
Amino Acid Metabolism, Molecular Transport, Small Molecule Biochemistry	quantity of homocysteine	4,08E-04			APOE,PON1	2
Carbohydrate Metabolism, Lipid Metabolism, Small Molecule Biochemistry	synthesis of phosphatidylcholine	4,08E-04			APOA1,APOA2	2
Embryonic Development, Endocrine System Development and Function, Organ Development, Organismal Development, Tissue Development	development of adrenal gland	4,43E-04			APOA1,PLG	2
Cell-To-Cell Signaling and Interaction, Molecular Transport, Small Molecule Biochemistry	quantity of histamine	4,43E-04			C3,C4A/C4B	2
Organ Morphology, Organismal Development	abnormal morphology of adrenal cortex	4,79E-04			APOA1,APOE	2
Cardiovascular System Development and Function, Organ Morphology, Organismal Development, Renal and Urological System Development and Function, Tissue Morphology	abnormal morphology of glomerular capillary	4,79E-04			APOE,CLU	2
Immunological Disease, Inflammatory Disease, Inflammatory Response, Organismal Injury and Abnormalities, Renal and Urological Disease	autoimmune glomerulonephritis	4,79E-04			CFH,CLU	2
Cell Death and Survival, Connective Tissue Disorders, Hematological Disease, Immunological Disease	autoimmune hemolytic anemia	4,79E-04			C3,C4A/C4B	2
Cellular Movement, Hematological System Development and Function, Immune Cell Trafficking, Inflammatory Response	chemotaxis of peripheral blood leukocytes	4,79E-04			APOA1,LCP1	2
Cardiovascular Disease	plaque	4,79E-04			ADIPOQ,APOE	2
Organ Morphology, Reproductive System Development and Function	abnormal morphology of small placenta	5,17E-04			C3,FGG	2
Cardiovascular System Development and Function, Cell Death and Survival	survival of vascular endothelial cells	5,17E-04			ADIPOQ,PLG	2
Cancer, Endocrine System Disorders, Organismal Injury and Abnormalities, Reproductive System Disease	clear-cell ovarian carcinoma	5,57E-04			APOE,CLU	2
Cellular Function and Maintenance	endocytosis by kidney cell lines	5,57E-04			C3,HP	2
Cell-To-Cell Signaling and Interaction, Inflammatory Response	immune response of peritoneal macrophages	5,57E-04			APOA1,APOA2	2
Organ Morphology, Reproductive System Development and Function	mass of uterus	5,57E-04			APOE,PLG	2
Humoral Immune Response, Lymphoid Tissue Structure and Development	size of germinal center	5,98E-04			C3,C4A/C4B	2
Infectious Disease	dengue hemorrhagic fever	6,40E-04			C3,FGA	2
Cellular Assembly and Organization, Neurological Disease, Organismal Development, Tissue Development	formation of amyloid fibrils	6,40E-04			APOE,CLU	2
Neurological Disease	memory deficits	6,40E-04			APOA1,C3	2
Lipid Metabolism, Small Molecule Biochemistry	hydrolysis of triacylglycerol	6,83E-04			APOA2,APOE	2
Lipid Metabolism, Molecular Transport, Small Molecule Biochemistry	absorption of cholesterol	7,28E-04			APOA1,APOA2	2
Tissue Development	clustering of cells	7,28E-04			ADIPOQ,CLU	2
Neurological Disease, Organismal Injury and Abnormalities	microgliosis	7,28E-04			ADIPOQ,APOE	2
Cardiovascular System Development and Function, Organismal Development	formation of capillary vessel	7,75E-04			APOE,PLG	2
Hematological System Development and Function, Hypersensitivity Response, Immune Cell Trafficking, Inflammatory Response, Tissue Development	accumulation of eosinophils	8,23E-04			ADIPOQ,PLG	2
Cellular Assembly and Organization, Cellular Compromise	disruption of filaments	8,23E-04			APOE,GSN	2
Cellular Assembly and Organization	formation of lysosome	8,23E-04			APOE,APOL1	2
