# Supplementary material for: Plasma Proteomic Profiling in Hereditary Breast Cancer Reveals a BRCA1-Specific Signature: Diagnostic and Functional Implications
Source: PLoS One. 2015 Jun 10;10(6):e0129762. doi: 10.1371/journal.pone.0129762 (PMC4465499; doi:10.1371/journal.pone.0129762)
Supplement: S5 Table — (XLS) [file pone.0129762.s006.xls]

## Sheet: Canonical Pathways
© 2000-2015 QIAGEN. All rights reserved.
Ingenuity Canonical Pathways	-log(p-value)	Ratio	Molecules
LXR/RXR Activation	1,2E01	5,79E-02	PON1,C4A/C4B,TF,C3,CLU,APOA1,FGA
FXR/RXR Activation	1,18E01	5,51E-02	PON1,C4A/C4B,TF,C3,CLU,APOA1,FGA
Acute Phase Response Signaling	1,09E01	4,14E-02	C4A/C4B,TF,C3,APOA1,FGA,PLG,FGG
Clathrin-mediated Endocytosis Signaling	6,83E00	2,7E-02	PON1,TF,CLU,UBB,APOA1
Complement System	5,78E00	9,09E-02	C4A/C4B,C3,C8B
Coagulation System	5,7E00	8,57E-02	FGA,PLG,FGG
Extrinsic Prothrombin Activation Pathway	4,23E00	1,25E-01	FGA,FGG
Atherosclerosis Signaling	4,05E00	2,44E-02	PON1,CLU,APOA1
IL-12 Signaling and Production in Macrophages	3,93E00	2,22E-02	PON1,CLU,APOA1
Intrinsic Prothrombin Activation Pathway	3,7E00	6,9E-02	FGA,FGG
Production of Nitric Oxide and Reactive Oxygen Species in Macrophages	3,56E00	1,67E-02	PON1,CLU,APOA1
Role of Tissue Factor in Cancer	2,55E00	1,82E-02	FGA,FGG
PPARα/RXRα Activation	2,13E00	1,12E-02	APOA1,ADIPOQ
Neuroprotective Role of THOP1 in Alzheimer's Disease	1,54E00	2,5E-02	PLG
Glioma Invasiveness Signaling	1,39E00	1,75E-02	PLG
GABA Receptor Signaling	1,32E00	1,49E-02	UBB
Renal Cell Carcinoma Signaling	1,3E00	1,41E-02	UBB
Toll-like Receptor Signaling	1,28E00	1,35E-02	UBB
TR/RXR Activation	1,22E00	1,18E-02	FGA
RANK Signaling in Osteoclasts	1,2E00	1,14E-02	GSN
Regulation of Actin-based Motility by Rho	1,19E00	1,1E-02	GSN
Hereditary Breast Cancer Signaling	1,09E00	8,7E-03	UBB
Type II Diabetes Mellitus Signaling	1,09E00	8,55E-03	ADIPOQ
Role of Pattern Recognition Receptors in Recognition of Bacteria and Viruses	1,05E00	7,87E-03	C3
PI3K Signaling in B Lymphocytes	1,05E00	7,81E-03	C3
AMPK Signaling	1,03E00	7,41E-03	ADIPOQ
Germ Cell-Sertoli Cell Junction Signaling	9,56E-01	6,25E-03	GSN
Wnt/β-catenin Signaling	9,33E-01	5,92E-03	UBB
NRF2-mediated Oxidative Stress Response	9,07E-01	5,56E-03	UBB
Actin Cytoskeleton Signaling	8,32E-01	4,61E-03	GSN
Role of Osteoblasts, Osteoclasts and Chondrocytes in Rheumatoid Arthritis	8,28E-01	4,57E-03	GSN
Systemic Lupus Erythematosus Signaling	8,24E-01	4,52E-03	C8B
Huntington's Disease Signaling	8,08E-01	4,35E-03	UBB
Protein Ubiquitination Pathway	7,67E-01	3,92E-03	UBB
Glucocorticoid Receptor Signaling	7,58E-01	3,83E-03	FGG

## Sheet: Diseases or function ann
© 2000-2015 QIAGEN. All rights reserved.
Categories	Diseases or Functions Annotation	p-Value	Predicted Activation State	Activation z-score	Molecules	# Molecules
Cancer	abdominal cancer	2,74E-04			ADIPOQ,APOA1,C3,C4A/C4B,C8B,CLEC3B,CLU,FGA,FGG,GSN,PLG,PON1,TF	13
Cancer	epithelial neoplasia	5,37E-04			ADIPOQ,APOA1,C3,C4A/C4B,C8B,CLEC3B,CLU,FGA,FGG,GSN,PLG,PON1,TF	13
Cell Death and Survival	cell death	1,48E-06	Increased	2,304	ADIPOQ,APOA1,C3,C4A/C4B,C8B,CLU,FGA,GSN,PLG,PON1,TF,UBB	12
Metabolic Disease	amyloidosis	4,85E-14			APOA1,C3,C4A/C4B,CLEC3B,CLU,FGA,GSN,PLG,PON1,TF,UBB	11
Connective Tissue Disorders, Inflammatory Disease, Skeletal and Muscular Disorders	arthritis	2,44E-11			ADIPOQ,APOA1,C3,C4A/C4B,CLU,FGA,FGG,GSN,PLG,PON1,UBB	11
Cancer, Organismal Injury and Abnormalities, Reproductive System Disease	female genital tract cancer	9,01E-06			ADIPOQ,APOA1,C3,C4A/C4B,C8B,CLEC3B,CLU,FGA,FGG,PLG,PON1	11
Cancer, Organismal Injury and Abnormalities, Reproductive System Disease	malignant neoplasm of female genital organ	9,01E-06			ADIPOQ,APOA1,C3,C4A/C4B,C8B,CLEC3B,CLU,FGA,FGG,PLG,PON1	11
Cell Death and Survival	necrosis	1,65E-05	Increased	2,291	ADIPOQ,APOA1,C3,CLU,FGA,GSN,PLG,PON1,TF,UBB	10
Cardiovascular Disease	Infarction	4,28E-13		0,299	ADIPOQ,APOA1,C3,C4A/C4B,CLU,FGG,GSN,PLG,PON1	9
Metabolic Disease, Neurological Disease, Psychological Disorders	Alzheimer's disease	1,17E-10			APOA1,C3,C4A/C4B,CLEC3B,CLU,PLG,PON1,TF,UBB	9
Cardiovascular Disease	vascular disease	2,62E-08		0,767	ADIPOQ,APOA1,C3,CLU,FGA,FGG,GSN,PLG,PON1	9
Inflammatory Disease	chronic inflammatory disorder	4,67E-08			ADIPOQ,APOA1,C3,C4A/C4B,CLU,GSN,PLG,PON1,UBB	9
Inflammatory Response	inflammation of organ	1,27E-07		-0,327	ADIPOQ,APOA1,C3,C4A/C4B,CLU,GSN,PLG,PON1,TF	9
Tissue Morphology	quantity of cells	4,52E-06		-1,493	ADIPOQ,APOA1,C3,C4A/C4B,CLU,GSN,PLG,PON1,TF	9
Organismal Survival	organismal death	8,03E-05		-0,790	ADIPOQ,APOA1,C3,C4A/C4B,FGA,FGG,GSN,PLG,UBB	9
Cell-To-Cell Signaling and Interaction, Tissue Development	adhesion of blood cells	2,26E-10		-0,263	ADIPOQ,APOA1,C3,C4A/C4B,CLU,FGA,FGG,PLG	8
Immunological Disease	systemic autoimmune syndrome	1,29E-06			ADIPOQ,APOA1,C3,C4A/C4B,CLU,GSN,PON1,UBB	8
Cellular Function and Maintenance	cellular homeostasis	1,31E-05		-1,106	ADIPOQ,APOA1,C3,C4A/C4B,GSN,PLG,TF,UBB	8
Molecular Transport	transport of molecule	2,05E-05		-0,552	ADIPOQ,APOA1,C3,CLU,FGA,FGG,GSN,TF	8
Cellular Movement	migration of cells	9,62E-05		0,358	ADIPOQ,APOA1,C3,C4A/C4B,CLU,FGA,GSN,PLG	8
Cell Death and Survival	apoptosis	1,26E-03	Increased	2,117	ADIPOQ,APOA1,C3,CLU,GSN,PLG,TF,UBB	8
Cardiovascular Disease, Organismal Injury and Abnormalities, Skeletal and Muscular Disorders	myocardial infarction	3,16E-11			ADIPOQ,APOA1,C3,C4A/C4B,CLU,PLG,PON1	7
Hematological System Development and Function, Tissue Development	aggregation of blood cells	1,58E-10		-0,780	ADIPOQ,C3,CLU,FGA,FGG,GSN,PLG	7
Cell-To-Cell Signaling and Interaction, Cellular Movement, Hematological System Development and Function, Immune Cell Trafficking	recruitment of leukocytes	2,67E-09		1,511	ADIPOQ,APOA1,C3,C4A/C4B,CLU,GSN,PLG	7
Cell-To-Cell Signaling and Interaction, Hematological System Development and Function, Immune Cell Trafficking, Tissue Development	adhesion of immune cells	5,97E-09		-0,756	ADIPOQ,APOA1,C3,CLU,FGA,FGG,PLG	7
Organismal Injury and Abnormalities	Lesion Formation	2,37E-08		1,068	ADIPOQ,APOA1,C3,FGG,GSN,PLG,PON1	7
Cardiovascular Disease	atherosclerosis	5,15E-08		0,471	ADIPOQ,APOA1,CLU,FGA,FGG,PLG,PON1	7
Connective Tissue Disorders, Immunological Disease, Inflammatory Disease, Skeletal and Muscular Disorders	rheumatoid arthritis	1,19E-06			ADIPOQ,APOA1,C4A/C4B,CLU,GSN,PON1,UBB	7
Inflammatory Response	inflammatory response	1,67E-06		0,134	ADIPOQ,APOA1,C3,FGG,GSN,PLG,PON1	7
Cardiovascular System Development and Function, Organismal Development	vasculogenesis	2,13E-06		0,356	ADIPOQ,APOA1,C3,CLU,GSN,PLG,TF	7
Organismal Development	abnormal morphology of abdomen	5,42E-06			ADIPOQ,APOA1,C3,C4A/C4B,CLU,FGA,PLG	7
Inflammatory Response	inflammation of body region	7,04E-06		-0,255	ADIPOQ,APOA1,C3,C4A/C4B,CLU,PLG,PON1	7
Hematological System Development and Function, Tissue Morphology	quantity of leukocytes	7,88E-06		-0,720	ADIPOQ,APOA1,C3,C4A/C4B,GSN,PLG,TF	7
Cell-To-Cell Signaling and Interaction	activation of cells	1,15E-05		-0,773	ADIPOQ,APOA1,C3,C4A/C4B,FGG,PLG,TF	7
Endocrine System Disorders, Gastrointestinal Disease, Metabolic Disease	diabetes mellitus	1,87E-05			ADIPOQ,APOA1,C3,CLEC3B,CLU,PON1,TF	7
Hematological System Development and Function, Inflammatory Response, Tissue Development	aggregation of blood platelets	2,39E-09		-0,424	ADIPOQ,C3,FGA,FGG,GSN,PLG	6
Organismal Injury and Abnormalities, Tissue Morphology	size of lesion	2,62E-08		1,037	ADIPOQ,APOA1,C3,FGG,GSN,PON1	6
Cellular Movement, Hematological System Development and Function, Immune Cell Trafficking, Inflammatory Response	cell movement of neutrophils	8,08E-08		0,487	ADIPOQ,APOA1,C3,C4A/C4B,GSN,PLG	6
Cell-To-Cell Signaling and Interaction, Hematological System Development and Function, Immune Cell Trafficking, Inflammatory Response	activation of phagocytes	3,01E-07		-0,622	ADIPOQ,APOA1,C3,C4A/C4B,FGG,PLG	6
Hematological System Development and Function, Inflammatory Response, Tissue Morphology	quantity of phagocytes	7,25E-07		-0,946	ADIPOQ,C3,C4A/C4B,GSN,PLG,TF	6
Neurological Disease	progressive motor neuropathy	2,87E-06			C3,C4A/C4B,CLU,GSN,PON1,UBB	6
Cellular Movement	chemotaxis of cells	2,90E-06		0,118	APOA1,C3,C4A/C4B,CLU,GSN,PLG	6
Organismal Injury and Abnormalities	Fibrosis	3,06E-06		-0,053	ADIPOQ,APOA1,C3,CLU,GSN,PLG	6
Protein Synthesis	quantity of protein in blood	3,44E-06		0,219	ADIPOQ,APOA1,C3,FGG,PLG,PON1	6
Dermatological Diseases and Conditions	psoriasis	6,18E-06			C3,C4A/C4B,CLEC3B,GSN,PLG,TF	6
Neurological Disease	neurological signs	1,41E-05			APOA1,C3,C4A/C4B,CLU,FGG,PON1	6
Lipid Metabolism, Small Molecule Biochemistry	synthesis of lipid	2,35E-05		0,502	ADIPOQ,APOA1,C3,CLU,PLG,PON1	6
Cardiovascular System Development and Function	angiogenesis	2,50E-05		-0,294	ADIPOQ,APOA1,C3,CLU,GSN,PLG	6
Neurological Disease, Psychological Disorders	disorder of basal ganglia	4,08E-05			C3,C4A/C4B,CLU,FGG,PON1,UBB	6
Lipid Metabolism, Molecular Transport, Small Molecule Biochemistry	concentration of lipid	5,27E-05		-0,392	ADIPOQ,APOA1,C3,CLU,PLG,PON1	6
Neurological Disease, Skeletal and Muscular Disorders	neuromuscular disease	8,34E-05			C3,C4A/C4B,CLU,FGG,PON1,UBB	6
Protein Synthesis	metabolism of protein	8,89E-05		-0,184	ADIPOQ,APOA1,C3,CLU,GSN,PLG	6
Embryonic Development, Organismal Development	development of body trunk	1,70E-04			ADIPOQ,APOA1,CLEC3B,CLU,PLG,TF	6
Organismal Development	abnormal morphology of body cavity	2,53E-04			ADIPOQ,APOA1,C3,CLU,FGA,PLG	6
Neurological Disease	Movement Disorders	2,78E-04			C3,C4A/C4B,CLU,FGG,PON1,UBB	6
Cellular Assembly and Organization, Cellular Function and Maintenance	organization of cytoskeleton	5,39E-04		0,728	ADIPOQ,CLU,GSN,PLG,PON1,TF	6
Cardiovascular Disease, Organismal Injury and Abnormalities, Skeletal and Muscular Disorders	acute myocardial infarction	1,18E-09			APOA1,C3,C4A/C4B,PLG,PON1	5
Cardiovascular Disease	atherosclerotic lesion	8,37E-08		0,778	ADIPOQ,APOA1,FGG,PLG,PON1	5
Cellular Movement, Hematological System Development and Function, Immune Cell Trafficking, Inflammatory Response	infiltration by neutrophils	1,12E-07		0,447	ADIPOQ,APOA1,C3,C4A/C4B,PLG	5
Neurological Disease	damage of nervous system	1,65E-07		0,000	ADIPOQ,CLU,GSN,PLG,TF	5
Hematological System Development and Function, Organismal Functions	coagulation of blood	1,74E-07			C3,C4A/C4B,FGA,FGG,PLG	5
Immunological Disease	immunodeficiency	2,41E-07			C3,C4A/C4B,C8B,FGA,FGG	5
Hematological System Development and Function, Inflammatory Response, Tissue Morphology	quantity of neutrophils	6,86E-07		-0,555	ADIPOQ,C3,C4A/C4B,GSN,TF	5
Cell-To-Cell Signaling and Interaction, Cellular Movement, Hematological System Development and Function, Immune Cell Trafficking, Inflammatory Response	recruitment of phagocytes	9,30E-07		0,832	ADIPOQ,APOA1,CLU,GSN,PLG	5
Organismal Survival	morbidity or mortality	1,07E-06		-1,446	ADIPOQ,C3,C4A/C4B,GSN,PLG	5
Cell-To-Cell Signaling and Interaction, Cellular Function and Maintenance, Inflammatory Response	phagocytosis of cells	1,37E-06		0,247	ADIPOQ,APOA1,C3,GSN,PON1	5
Cellular Movement, Hematological System Development and Function, Immune Cell Trafficking, Inflammatory Response	cell movement of macrophages	1,65E-06		-0,885	ADIPOQ,APOA1,C3,GSN,PLG	5
Cardiovascular Disease, Organismal Injury and Abnormalities	coronary artery disease	1,79E-06			ADIPOQ,APOA1,FGA,PLG,PON1	5
Cell-To-Cell Signaling and Interaction, Hematological System Development and Function, Immune Cell Trafficking, Inflammatory Response	activation of antigen presenting cells	3,91E-06		-1,941	ADIPOQ,APOA1,C3,FGG,PLG	5
Cell-To-Cell Signaling and Interaction, Hematological System Development and Function, Immune Cell Trafficking, Inflammatory Response	activation of myeloid cells	6,30E-06		0,083	ADIPOQ,C3,C4A/C4B,FGG,PLG	5
Tissue Development	accumulation of cells	7,20E-06		0,256	ADIPOQ,APOA1,C4A/C4B,CLU,PLG	5
Hematological Disease	blood protein disorder	8,89E-06			ADIPOQ,C3,C4A/C4B,GSN,TF	5
Cancer, Cell Death and Survival, Tumor Morphology	cell death of tumor cells	1,07E-05		1,969	ADIPOQ,CLU,PLG,TF,UBB	5
Cancer, Endocrine System Disorders, Organismal Injury and Abnormalities, Reproductive System Disease	ovarian cancer	3,60E-05			APOA1,C4A/C4B,CLEC3B,CLU,PLG	5
Lipid Metabolism, Molecular Transport, Small Molecule Biochemistry	quantity of steroid	3,82E-05		-0,007	ADIPOQ,APOA1,CLU,PLG,PON1	5
Free Radical Scavenging	synthesis of reactive oxygen species	3,85E-05		0,344	ADIPOQ,APOA1,C3,GSN,TF	5
Cell-To-Cell Signaling and Interaction	binding of cells	4,11E-05		-0,404	ADIPOQ,APOA1,C3,GSN,PLG	5
Molecular Transport	quantity of metal	5,27E-05		1,082	C3,GSN,PLG,PON1,TF	5
Hereditary Disorder, Neurological Disease, Psychological Disorders	Schizophrenia	6,27E-05			APOA1,C3,C4A/C4B,GSN,TF	5
Molecular Transport	secretion of molecule	6,66E-05		-0,626	ADIPOQ,APOA1,FGA,FGG,GSN	5
Inflammatory Response	inflammation of body cavity	6,95E-05		-0,298	ADIPOQ,APOA1,C3,C4A/C4B,CLU	5
Embryonic Development, Organismal Development	development of abdomen	7,21E-05			ADIPOQ,APOA1,CLU,PLG,TF	5
Protein Degradation, Protein Synthesis	degradation of protein	7,48E-05			ADIPOQ,APOA1,CLU,GSN,PLG	5
Cellular Function and Maintenance	ion homeostasis of cells	7,48E-05		-0,577	ADIPOQ,APOA1,C3,C4A/C4B,TF	5
Digestive System Development and Function	abnormal morphology of digestive system	8,26E-05			APOA1,C3,C4A/C4B,FGA,PLG	5
Lipid Metabolism, Small Molecule Biochemistry	fatty acid metabolism	8,67E-05		-1,234	ADIPOQ,APOA1,CLU,GSN,PLG	5
Hereditary Disorder, Neurological Disease, Psychological Disorders, Skeletal and Muscular Disorders	Huntington's Disease	1,29E-04			C3,C4A/C4B,CLU,FGG,PON1	5
Tissue Development	growth of epithelial tissue	1,99E-04		0,698	ADIPOQ,APOA1,C3,CLU,PLG	5
Renal and Urological System Development and Function, Reproductive System Development and Function	development of reproductive system	2,88E-04			ADIPOQ,FGG,GSN,PLG,TF	5
Cellular Movement	cell movement of tumor cell lines	5,21E-04		0,562	ADIPOQ,C3,CLU,FGA,PLG	5
Humoral Immune Response, Inflammatory Response	complement activation	2,61E-08			C3,C4A/C4B,C8B,CLU	4
Cardiovascular Disease, Organismal Injury and Abnormalities	atherogenesis	2,46E-07			APOA1,FGG,PLG,PON1	4
Protein Synthesis	quantity of protein lipid complex in blood	3,32E-07		-0,326	APOA1,FGG,PLG,PON1	4
Neurological Disease, Organismal Injury and Abnormalities	damage of nervous tissue	3,83E-07			ADIPOQ,CLU,PLG,TF	4
Lipid Metabolism, Molecular Transport, Small Molecule Biochemistry	efflux of cholesterol	6,98E-07		-1,107	ADIPOQ,APOA1,CLU,PON1	4
Cell-To-Cell Signaling and Interaction, Hematological System Development and Function, Immune Cell Trafficking, Inflammatory Response, Nervous System Development and Function	activation of microglia	7,55E-07			ADIPOQ,C3,FGG,PLG	4
Cellular Movement, Embryonic Development	cell movement of embryonic cell lines	8,16E-07			ADIPOQ,APOA1,C3,FGA	4
Cell-To-Cell Signaling and Interaction, Tissue Development	adhesion of epithelial cells	1,22E-06			C3,CLU,FGA,FGG	4
Cellular Movement, Hair and Skin Development and Function	cell movement of epithelial cell lines	1,22E-06			APOA1,C3,CLU,FGA	4
Cell-To-Cell Signaling and Interaction, Hematological System Development and Function, Inflammatory Response	binding of professional phagocytic cells	1,39E-06		1,000	ADIPOQ,APOA1,C3,PLG	4
Organismal Survival	mortality	3,39E-06	Decreased	-2,000	ADIPOQ,C3,C4A/C4B,GSN	4
Connective Tissue Disorders, Inflammatory Disease, Skeletal and Muscular Disorders	experimentally-induced arthritis	4,39E-06			ADIPOQ,C3,FGA,FGG	4
Cardiovascular Disease, Organismal Injury and Abnormalities, Tissue Morphology	size of infarct	7,31E-06		0,299	ADIPOQ,C3,FGG,GSN	4
Cellular Movement, Hematological System Development and Function, Immune Cell Trafficking	migration of antigen presenting cells	7,97E-06		-0,152	ADIPOQ,APOA1,C3,PLG	4
Cell-To-Cell Signaling and Interaction, Inflammatory Response	immune response of antigen presenting cells	8,14E-06		-0,152	APOA1,C3,GSN,PON1	4
Cardiovascular Disease, Neurological Disease	cerebrovascular dysfunction	9,60E-06			ADIPOQ,CLU,GSN,PLG	4
Cellular Development, Connective Tissue Development and Function, Embryonic Development, Organ Development, Organismal Development, Skeletal and Muscular System Development and Function, Tissue Development	differentiation of osteoclasts	1,10E-05			ADIPOQ,C3,GSN,TF	4
Cellular Development, Cellular Growth and Proliferation, Hepatic System Development and Function	proliferation of liver cells	1,19E-05		0,471	ADIPOQ,C3,PLG,TF	4
Cell-To-Cell Signaling and Interaction, Inflammatory Response	immune response of phagocytes	1,29E-05		0,106	APOA1,C3,GSN,PON1	4
Cell-To-Cell Signaling and Interaction	response of myeloid cells	1,44E-05		-0,000	APOA1,C3,GSN,PON1	4
Digestive System Development and Function, Hepatic System Development and Function, Organ Morphology, Organismal Development	abnormal morphology of liver	1,46E-05			APOA1,C3,FGA,PLG	4
Hematological Disease	hemorrhagic disease	1,72E-05			C3,C4A/C4B,FGA,PLG	4
Energy Production, Lipid Metabolism, Small Molecule Biochemistry	oxidation of lipid	1,75E-05		0,207	ADIPOQ,APOA1,C3,PON1	4
Digestive System Development and Function, Organ Morphology, Organismal Development	abnormal morphology of intestine	1,97E-05			C3,C4A/C4B,FGA,PLG	4
Lipid Metabolism, Molecular Transport, Small Molecule Biochemistry	release of lipid	2,04E-05		0,412	ADIPOQ,APOA1,C3,PLG	4
Cell Death and Survival, Gastrointestinal Disease, Hepatic System Disease	necrosis of liver	3,50E-05		-0,324	ADIPOQ,C3,FGA,PLG	4
Hematological System Development and Function, Immune Cell Trafficking, Inflammatory Response, Tissue Development	accumulation of leukocytes	5,00E-05		0,000	ADIPOQ,APOA1,C4A/C4B,PLG	4
Digestive System Development and Function, Gastrointestinal Disease, Hepatic System Development and Function, Hepatic System Disease, Inflammatory Disease, Inflammatory Response, Organ Development	inflammation of liver	5,27E-05		-1,067	ADIPOQ,APOA1,C3,C4A/C4B	4
Cellular Movement, Hematological System Development and Function, Immune Cell Trafficking, Inflammatory Response	migration of phagocytes	6,29E-05		0,892	ADIPOQ,APOA1,C3,PLG	4
Cell Signaling, Cellular Function and Maintenance, Molecular Transport, Vitamin and Mineral Metabolism	flux of Ca2+	6,85E-05		-0,577	ADIPOQ,APOA1,C3,C4A/C4B	4
Cancer, Cell Death and Survival, Tumor Morphology	apoptosis of tumor cells	7,45E-05		1,964	ADIPOQ,CLU,PLG,TF	4
Endocrine System Disorders, Metabolic Disease	insulin resistance	7,62E-05			ADIPOQ,APOA1,C3,CLU	4
Cellular Movement, Hematological System Development and Function, Immune Cell Trafficking, Inflammatory Response	chemotaxis of myeloid cells	8,08E-05		0,874	APOA1,C3,GSN,PLG	4
Lipid Metabolism, Molecular Transport, Small Molecule Biochemistry	accumulation of lipid	8,46E-05		1,590	ADIPOQ,APOA1,PLG,PON1	4
Cellular Movement, Hematological System Development and Function, Immune Cell Trafficking, Inflammatory Response	chemotaxis of phagocytes	8,46E-05		0,862	APOA1,C3,GSN,PLG	4
Cancer, Cell Death and Survival, Tumor Morphology	cell death of cancer cells	9,05E-05			ADIPOQ,CLU,TF,UBB	4
Cardiovascular System Development and Function, Cellular Development, Cellular Growth and Proliferation, Organismal Development, Tissue Development	proliferation of endothelial cells	9,16E-05			ADIPOQ,APOA1,C3,PLG	4
Cancer	adenoma	9,47E-05			ADIPOQ,APOA1,C3,CLU	4
Protein Synthesis	polymerization of protein	9,47E-05			ADIPOQ,FGA,FGG,GSN	4
Lipid Metabolism, Molecular Transport, Small Molecule Biochemistry	concentration of triacylglycerol	9,57E-05			ADIPOQ,APOA1,C3,PON1	4
Lipid Metabolism, Molecular Transport, Small Molecule Biochemistry	concentration of sterol	1,03E-04		0,148	ADIPOQ,APOA1,CLU,PON1	4
Organismal Development	mass of organism	1,48E-04		-0,069	ADIPOQ,APOA1,C3,PLG	4
Gastrointestinal Disease, Inflammatory Disease	Inflammatory Bowel Disease	2,02E-04			C3,CLU,PLG,PON1	4
Infectious Disease	Bacterial Infection	3,50E-04			C3,C4A/C4B,CLU,PLG	4
Organismal Injury and Abnormalities	Bleeding	3,72E-04		-0,604	ADIPOQ,FGA,FGG,PLG	4
Protein Synthesis	synthesis of protein	4,01E-04		0,000	ADIPOQ,C3,GSN,PLG	4
Cellular Growth and Proliferation	formation of cells	5,87E-04			ADIPOQ,CLU,GSN,PLG	4
Cellular Growth and Proliferation, Tissue Development	proliferation of epithelial cells	6,11E-04		1,453	ADIPOQ,C3,CLU,PLG	4
Tissue Morphology	morphology of connective tissue	6,31E-04			ADIPOQ,CLEC3B,GSN,PLG	4
Organismal Injury and Abnormalities	Organ Degeneration	9,66E-04			ADIPOQ,C3,CLU,TF	4
Gene Expression	binding of DNA	9,66E-04		1,300	ADIPOQ,CLU,PLG,TF	4
Cellular Function and Maintenance	function of leukocytes	1,21E-03			ADIPOQ,C3,GSN,PLG	4
Cell Death and Survival	opsonization of cells	1,73E-08			ADIPOQ,C3,PLG	3
Developmental Disorder, Hereditary Disorder, Metabolic Disease	familial amyloidosis	1,73E-07			APOA1,CLU,GSN	3
Developmental Disorder, Hereditary Disorder, Immunological Disease	complement component deficiency	2,10E-07			C3,C4A/C4B,C8B	3
Cell Death and Survival, Gastrointestinal Disease, Hepatic System Disease	focal necrosis of liver	2,10E-07			C3,FGA,PLG	3
Dermatological Diseases and Conditions, Gastrointestinal Disease, Immunological Disease	Stevens-Johnson syndrome	3,51E-07			C3,C4A/C4B,CLU	3
Immunological Disease, Infectious Disease	acquired immunodeficiency syndrome	1,52E-06			C3,C4A/C4B,CLU	3
Cell-To-Cell Signaling and Interaction, Embryonic Development, Tissue Development	adhesion of embryonic cell lines	1,67E-06			C3,FGA,FGG	3
Lipid Metabolism, Molecular Transport, Small Molecule Biochemistry	clearance of lipid	1,67E-06			ADIPOQ,APOA1,C3	3
Cardiovascular Disease, Organismal Injury and Abnormalities, Tissue Morphology	area of atherosclerotic lesion	2,18E-06			ADIPOQ,APOA1,PON1	3
Cardiovascular System Development and Function	permeability of vasculature	2,38E-06			C3,C4A/C4B,PLG	3
Lipid Metabolism, Molecular Transport, Small Molecule Biochemistry	concentration of cholesterol ester	2,58E-06			ADIPOQ,APOA1,CLU	3
Cell-To-Cell Signaling and Interaction, Hair and Skin Development and Function, Tissue Development	adhesion of epithelial cell lines	2,79E-06			C3,FGA,FGG	3
Cardiovascular System Development and Function, Organismal Development, Visual System Development and Function	neovascularization of retina	3,50E-06			ADIPOQ,C3,PLG	3
Inflammatory Response	autoimmune response	4,94E-06			ADIPOQ,C3,C4A/C4B	3
Protein Synthesis	quantity of ldl cholesterol in blood	4,94E-06			APOA1,FGG,PON1	3
Cell-To-Cell Signaling and Interaction, Renal and Urological System Development and Function, Tissue Development	adhesion of kidney cell lines	5,26E-06			C3,FGA,FGG	3
Neurological Disease	chronic fatigue syndrome	5,96E-06			C3,C4A/C4B,GSN	3
Organismal Injury and Abnormalities, Respiratory Disease	acute lung injury	1,04E-05			C3,CLU,TF	3
Lipid Metabolism, Small Molecule Biochemistry	storage of lipid	1,14E-05			ADIPOQ,APOA1,C3	3
Cardiovascular System Development and Function, Tissue Morphology	permeability of blood vessel	1,87E-05			C3,C4A/C4B,GSN	3
Organismal Injury and Abnormalities	thrombus	1,95E-05			ADIPOQ,C3,PLG	3
Cellular Compromise	injury of cells	2,03E-05			ADIPOQ,C3,CLU	3
Cellular Movement, Embryonic Development	migration of embryonic cell lines	2,28E-05			ADIPOQ,C3,FGA	3
Cellular Compromise, Neurological Disease, Organismal Injury and Abnormalities	damage of neurons	2,47E-05			ADIPOQ,CLU,PLG	3
Organismal Injury and Abnormalities, Renal and Urological Disease	fibrosis of kidney	2,56E-05			ADIPOQ,C3,CLU	3
Organismal Injury and Abnormalities	development of lesion	2,66E-05			ADIPOQ,APOA1,PLG	3
Cardiovascular Disease, Neurological Disease	ischemia of brain	2,96E-05			CLU,GSN,PLG	3
Neurological Disease	injury of nervous system	3,06E-05			ADIPOQ,CLU,GSN	3
Cellular Growth and Proliferation, Organismal Development	growth of bacteria	3,17E-05			APOA1,GSN,TF	3
Cardiovascular System Development and Function, Organismal Development	growth of blood vessel	3,28E-05			ADIPOQ,PLG,TF	3
Organismal Injury and Abnormalities	interstitial fibrosis	3,39E-05			ADIPOQ,C3,GSN	3
Cellular Function and Maintenance	internalization of cells	4,26E-05			APOA1,C3,PLG	3
Cell Death and Survival, Connective Tissue Disorders, Hematological Disease	hemolysis	4,67E-05			C3,C4A/C4B,C8B	3
Inflammatory Response	function of immune system	4,81E-05			C3,C4A/C4B,GSN	3
Cell-To-Cell Signaling and Interaction, Hematological System Development and Function, Immune Cell Trafficking, Tissue Development	adhesion of granulocytes	5,57E-05			APOA1,C3,FGA	3
Carbohydrate Metabolism, Molecular Transport, Small Molecule Biochemistry	uptake of 2-deoxyglucose	5,57E-05			ADIPOQ,APOA1,C3	3
Cell-To-Cell Signaling and Interaction, Cellular Function and Maintenance, Inflammatory Response	phagocytosis of antigen presenting cells	6,05E-05			APOA1,C3,GSN	3
Organismal Injury and Abnormalities, Renal and Urological Disease	end stage renal disease	6,75E-05			ADIPOQ,C3,C4A/C4B	3
Nutritional Disease	body mass index	6,93E-05			ADIPOQ,APOA1,PON1	3
Skeletal and Muscular System Development and Function, Tissue Morphology	quantity of muscle cells	7,49E-05			CLU,PLG,PON1	3
Neurological Disease	demyelination	8,49E-05			ADIPOQ,C3,PLG	3
Organismal Development	development of endocrine gland	8,49E-05			APOA1,CLU,PLG	3
Embryonic Development, Organ Development, Organismal Development, Renal and Urological System Development and Function, Reproductive System Development and Function, Tissue Development	folliculogenesis	1,00E-04			ADIPOQ,PLG,TF	3
Organismal Development	formation of vessel	1,05E-04			ADIPOQ,APOA1,PLG	3
Cell-To-Cell Signaling and Interaction, Cellular Function and Maintenance, Inflammatory Response	phagocytosis of phagocytes	1,10E-04			APOA1,C3,GSN	3
Cell-To-Cell Signaling and Interaction, Cellular Function and Maintenance, Hematological System Development and Function, Inflammatory Response	phagocytosis of myeloid cells	1,12E-04			APOA1,C3,GSN	3
Endocrine System Disorders, Metabolic Disease	metabolic syndrome X	1,18E-04			ADIPOQ,APOA1,CLU	3
Cancer, Endocrine System Disorders, Organismal Injury and Abnormalities, Reproductive System Disease	serous ovarian carcinoma	1,25E-04			C4A/C4B,CLEC3B,CLU	3
Endocrine System Disorders, Gastrointestinal Disease, Metabolic Disease, Organismal Injury and Abnormalities, Renal and Urological Disease	diabetic nephropathy	1,28E-04			ADIPOQ,CLEC3B,CLU	3
Cell-To-Cell Signaling and Interaction, Inflammatory Response	immune response of macrophages	1,39E-04			APOA1,GSN,PON1	3
Neurological Disease	damage of central nervous system	1,45E-04			CLU,GSN,TF	3
Cardiovascular System Development and Function, Cellular Development, Cellular Growth and Proliferation, Organismal Development, Tissue Development	proliferation of vascular endothelial cells	1,48E-04			ADIPOQ,C3,PLG	3
Drug Metabolism, Lipid Metabolism, Small Molecule Biochemistry	synthesis of prostaglandin E2	1,57E-04			ADIPOQ,CLU,PLG	3
Cellular Movement, Renal and Urological System Development and Function	cell movement of kidney cell lines	1,64E-04			APOA1,C3,FGA	3
Organismal Injury and Abnormalities	damage of genitourinary system	1,73E-04			C3,C4A/C4B,PLG	3
Cellular Movement	cell movement of epithelial cells	1,84E-04			ADIPOQ,GSN,PLG	3
Cellular Movement, Skeletal and Muscular System Development and Function	migration of smooth muscle cells	1,91E-04			ADIPOQ,CLU,PLG	3
Infectious Disease	sepsis	2,09E-04			C3,C4A/C4B,PLG	3
Cell-To-Cell Signaling and Interaction, Molecular Transport, Small Molecule Biochemistry	release of neurotransmitter	2,16E-04			C3,GSN,PLG	3
Cellular Movement, Hematological System Development and Function, Immune Cell Trafficking, Inflammatory Response	infiltration of macrophages	2,28E-04			ADIPOQ,APOA1,C3	3
Energy Production, Lipid Metabolism, Small Molecule Biochemistry	oxidation of fatty acid	2,53E-04			ADIPOQ,APOA1,C3	3
Connective Tissue Development and Function, Organ Development, Skeletal and Muscular System Development and Function	resorption of bone	2,57E-04			ADIPOQ,GSN,TF	3
Lipid Metabolism, Molecular Transport, Small Molecule Biochemistry	uptake of lipid	2,57E-04			ADIPOQ,APOA1,C3	3
Cellular Movement, Hematological System Development and Function, Immune Cell Trafficking, Inflammatory Response	chemotaxis of neutrophils	2,61E-04			APOA1,C3,GSN	3
Cardiovascular Disease, Hematological Disease	Thrombosis	2,79E-04			C3,FGA,PLG	3
Organismal Functions, Organismal Injury and Abnormalities, Tissue Morphology	healing of wound	2,88E-04			FGA,GSN,PLG	3
Hematological System Development and Function, Immune Cell Trafficking, Inflammatory Response, Tissue Development	accumulation of myeloid cells	3,03E-04			ADIPOQ,APOA1,PLG	3
Lipid Metabolism, Molecular Transport, Small Molecule Biochemistry	transport of lipid	3,07E-04			APOA1,CLU,GSN	3
Developmental Disorder, Hereditary Disorder, Organismal Injury and Abnormalities, Renal and Urological Disease	Polycystic Kidney Disease	3,12E-04			C4A/C4B,CLU,FGA	3
Cardiovascular System Development and Function, Organ Morphology	contractility of heart	3,42E-04			ADIPOQ,APOA1,CLU	3
Cell Signaling, Cellular Function and Maintenance, Molecular Transport, Vitamin and Mineral Metabolism	influx of Ca2+	3,47E-04			ADIPOQ,APOA1,C4A/C4B	3
Lipid Metabolism, Small Molecule Biochemistry	homeostasis of lipid	3,63E-04			ADIPOQ,APOA1,C3	3
Cell Death and Survival	apoptosis of cardiomyocytes	3,91E-04			ADIPOQ,APOA1,GSN	3
Cancer, Cellular Movement, Tumor Morphology	invasion of tumor cells	4,08E-04			ADIPOQ,CLU,PLG	3
Cell-To-Cell Signaling and Interaction, Molecular Transport, Small Molecule Biochemistry	quantity of monoamines	4,08E-04			ADIPOQ,C3,C4A/C4B	3
Cancer, Endocrine System Disorders	benign neoplasm of endocrine gland	4,14E-04			APOA1,C3,CLU	3
Hematological System Development and Function, Inflammatory Response, Tissue Morphology	quantity of macrophages	4,50E-04			ADIPOQ,C4A/C4B,PLG	3
Free Radical Scavenging	generation of reactive oxygen species	4,62E-04			ADIPOQ,APOA1,TF	3
Embryonic Development, Organ Development, Organismal Development, Renal and Urological System Development and Function, Reproductive System Development and Function, Tissue Development	mammary gland development	5,08E-04			ADIPOQ,GSN,PLG	3
Inflammatory Disease, Inflammatory Response, Organismal Injury and Abnormalities, Renal and Urological Disease	glomerulonephritis	5,49E-04			C3,C4A/C4B,CLU	3
Cancer, Organismal Injury and Abnormalities, Renal and Urological Disease	bladder cancer	5,77E-04			CLU,FGA,PLG	3
Cell-To-Cell Signaling and Interaction, Cellular Movement, Hematological System Development and Function, Immune Cell Trafficking	recruitment of granulocytes	5,77E-04			APOA1,C3,GSN	3
Cancer, Cell Death and Survival, Tumor Morphology	apoptosis of cancer cells	6,69E-04			ADIPOQ,CLU,TF	3
Cellular Compromise, Inflammatory Response	degranulation of cells	6,93E-04			ADIPOQ,C3,C4A/C4B	3
Neurological Disease	amyotrophic lateral sclerosis	7,09E-04			CLU,GSN,PON1	3
Connective Tissue Development and Function, Tissue Morphology	quantity of connective tissue cells	7,95E-04			ADIPOQ,C3,PLG	3
Organ Morphology, Organismal Development, Renal and Urological System Development and Function	abnormal morphology of kidney	8,68E-04			ADIPOQ,CLU,PLG	3
Gastrointestinal Disease, Inflammatory Disease, Inflammatory Response	colitis	9,26E-04			C3,PLG,PON1	3
Gastrointestinal Disease, Hepatic System Disease, Organismal Injury and Abnormalities	damage of liver	9,66E-04			ADIPOQ,C3,PLG	3
Cellular Function and Maintenance, Hematological System Development and Function	function of myeloid cells	9,66E-04			ADIPOQ,GSN,PLG	3
Ophthalmic Disease, Organismal Injury and Abnormalities	retinal degeneration	9,96E-04			C3,CLU,TF	3
Gastrointestinal Disease, Hepatic System Disease	hepatic steatosis	1,05E-03			ADIPOQ,C3,CLU	3
Lipid Metabolism, Small Molecule Biochemistry, Vitamin and Mineral Metabolism	steroid metabolism	1,07E-03			APOA1,PLG,PON1	3
Cancer	hyperplasia of cells	1,16E-03			ADIPOQ,C3,CLU	3
Lipid Metabolism, Small Molecule Biochemistry, Vitamin and Mineral Metabolism	synthesis of steroid	1,22E-03			APOA1,PLG,PON1	3
Cellular Assembly and Organization, Cellular Function and Maintenance	organization of actin cytoskeleton	1,28E-03			CLU,GSN,TF	3
Dermatological Diseases and Conditions, Immunological Disease, Inflammatory Disease, Inflammatory Response	atopic dermatitis	1,29E-03			ADIPOQ,C3,GSN	3
Organismal Injury and Abnormalities	Pain	1,30E-03			ADIPOQ,CLU,PLG	3
Cellular Development, Cellular Growth and Proliferation, Skeletal and Muscular System Development and Function, Tissue Development	proliferation of smooth muscle cells	1,41E-03			ADIPOQ,CLU,PLG	3
Lipid Metabolism, Molecular Transport, Small Molecule Biochemistry	clearance of fatty acid	4,95E-07			ADIPOQ,C3	2
Hematological Disease, Hereditary Disorder	dysfibrinogenemia	4,95E-07			FGA,FGG	2
Cardiovascular Disease, Metabolic Disease, Organismal Injury and Abnormalities	cardiac amyloidosis	2,97E-06			APOA1,GSN	2
Developmental Disorder, Hematological Disease, Hereditary Disorder, Immunological Disease	congenital afibrinogenemia	2,97E-06			FGA,FGG	2
Hereditary Disorder, Metabolic Disease, Organismal Injury and Abnormalities, Renal and Urological Disease	familial visceral amyloidosis, ostertag type	2,97E-06			APOA1,FGA	2
Cellular Assembly and Organization, Cellular Function and Maintenance, Hematological System Development and Function	release of dense granule	2,97E-06			FGA,FGG	2
Cellular Compromise, Neurological Disease, Organismal Injury and Abnormalities	injury of axons	4,95E-06			ADIPOQ,CLU	2
Developmental Disorder, Hereditary Disorder, Metabolic Disease, Neurological Disease, Ophthalmic Disease	Finnish type amyloidosis	7,42E-06			CLU,GSN	2
Ophthalmic Disease	lattice type corneal dystrophy	7,42E-06			CLU,GSN	2
Cell-To-Cell Signaling and Interaction, Hematological System Development and Function, Immune Cell Trafficking, Inflammatory Response	activation of inflammatory leukocytes	1,38E-05			C3,C4A/C4B	2
Connective Tissue Disorders, Dermatological Diseases and Conditions, Hematological Disease, Immunological Disease	acute immune thrombocytopenic purpura	1,78E-05			C3,C4A/C4B	2
Organismal Injury and Abnormalities, Reproductive System Disease	bleeding of uterus	1,78E-05			FGA,FGG	2
Connective Tissue Disorders, Hematological Disease, Immunological Disease	chronic immune thrombocytopenia	1,78E-05			C3,C4A/C4B	2
Connective Tissue Disorders, Dermatological Diseases and Conditions, Hematological Disease, Immunological Disease	chronic immune thrombocytopenic purpura	1,78E-05			C3,C4A/C4B	2
Developmental Disorder, Hematological Disease, Hereditary Disorder, Immunological Disease	congenital agammaglobulinemia	1,78E-05			C3,C4A/C4B	2
Cell Death and Survival, Connective Tissue Disorders, Hematological Disease	fetal erythroblastosis	1,78E-05			C3,C4A/C4B	2
Respiratory Disease	sinopulmonary infection	1,78E-05			C3,C4A/C4B	2
Hematological Disease, Hereditary Disorder, Immunological Disease	X-linked agammaglobulinemia	2,22E-05			C3,C4A/C4B	2
Hematological Disease, Infectious Disease, Neurological Disease	cerebral malaria	2,22E-05			C3,C4A/C4B	2
Cardiovascular Disease, Developmental Disorder, Organismal Injury and Abnormalities	congenital heart block	2,71E-05			C3,C4A/C4B	2
Organismal Injury and Abnormalities, Renal and Urological Disease	cortical renal glomerulopathies	2,71E-05			C4A/C4B,CLU	2
Connective Tissue Disorders, Hematological Disease	neonatal alloimmune thrombocytopenia	2,71E-05			C3,C4A/C4B	2
Infectious Disease, Respiratory Disease	whooping cough	2,71E-05			C3,C4A/C4B	2
Lipid Metabolism, Molecular Transport, Small Molecule Biochemistry	release of cholesterol	3,26E-05			APOA1,PLG	2
Inflammatory Response	systemic inflammation	3,85E-05			ADIPOQ,APOA1	2
Dermatological Diseases and Conditions	toxic epidermal necrolysis	3,85E-05			C3,C4A/C4B	2
Inflammatory Disease, Inflammatory Response, Neurological Disease	Rasmussen's encephalitis	5,17E-05			C3,C4A/C4B	2
Hematological Disease, Hereditary Disorder, Immunological Disease	hyper-igm immunodeficiency syndrome	5,17E-05			C3,C4A/C4B	2
Connective Tissue Disorders, Dermatological Diseases and Conditions, Hematological Disease	idiopathic thrombocytopenic purpura	5,17E-05			C3,C4A/C4B	2
Cellular Movement, Embryonic Development	invasion of embryonic cell lines	5,17E-05			ADIPOQ,GSN	2
Inflammatory Disease, Neurological Disease, Ophthalmic Disease	optic neuritis	5,17E-05			C3,C4A/C4B	2
Neurological Disease	sporadic amyotrophic lateral sclerosis	5,91E-05			CLU,PON1	2
Endocrine System Development and Function, Lipid Metabolism, Small Molecule Biochemistry, Vitamin and Mineral Metabolism	synthesis of corticosterone	5,91E-05			APOA1,PON1	2
Cardiovascular Disease, Hematological Disease	venous thromboembolism	5,91E-05			FGA,PLG	2
Digestive System Development and Function, Organ Morphology, Organismal Development	abnormal morphology of duodenum	6,70E-05			FGA,PLG	2
Inflammatory Disease, Neurological Disease	chronic inflammatory demyelinating polyradiculoneuropathy	6,70E-05			C3,C4A/C4B	2
Metabolic Disease	hyperbilirubinemia	7,53E-05			C3,C4A/C4B	2
Hematological Disease	pure red cell aplasia	7,53E-05			C3,C4A/C4B	2
Neurological Disease	demyelination of neurons	8,41E-05			ADIPOQ,PLG	2
Immunological Disease	Wiskott-Aldrich syndrome	9,34E-05			C3,C4A/C4B	2
Immunological Disease	common variable immunodeficiency	9,34E-05			C3,C4A/C4B	2
Infectious Disease	infection by cytomegalovirus	9,34E-05			C3,C4A/C4B	2
Infectious Disease, Neurological Disease, Psychological Disorders	prion disease	9,34E-05			C3,CLU	2
Tissue Development	adhesion of epithelial tissue	1,24E-04			C3,FGA	2
Cellular Function and Maintenance	hyperpolarization of membrane	1,24E-04			ADIPOQ,PLG	2
Cell-To-Cell Signaling and Interaction, Cellular Movement, Hematological System Development and Function, Immune Cell Trafficking	recruitment of inflammatory leukocytes	1,24E-04			C3,C4A/C4B	2
Cell-To-Cell Signaling and Interaction, Skeletal and Muscular System Development and Function	binding of smooth muscle cells	1,35E-04			ADIPOQ,PLG	2
Embryonic Development, Endocrine System Development and Function, Organ Development, Organismal Development, Tissue Development	development of adrenal gland	1,47E-04			APOA1,PLG	2
Lipid Metabolism, Molecular Transport, Small Molecule Biochemistry	efflux of phospholipid	1,47E-04			APOA1,CLU	2
Cell-To-Cell Signaling and Interaction, Molecular Transport, Small Molecule Biochemistry	quantity of histamine	1,47E-04			C3,C4A/C4B	2
Cell Death and Survival, Connective Tissue Disorders, Hematological Disease, Immunological Disease	autoimmune hemolytic anemia	1,59E-04			C3,C4A/C4B	2
Organ Morphology, Reproductive System Development and Function	abnormal morphology of small placenta	1,72E-04			C3,FGG	2
Cellular Assembly and Organization	quantity of amyloid fibrils	1,72E-04			C3,CLU	2
Cardiovascular System Development and Function, Cell Death and Survival	survival of vascular endothelial cells	1,72E-04			ADIPOQ,PLG	2
Humoral Immune Response, Lymphoid Tissue Structure and Development	size of germinal center	1,99E-04			C3,C4A/C4B	2
Cancer, Cell Death and Survival, Tumor Morphology	cell death of neuroblastoma cells	2,13E-04			CLU,UBB	2
Infectious Disease	dengue hemorrhagic fever	2,13E-04			C3,FGA	2
Neurological Disease	memory deficits	2,13E-04			APOA1,C3	2
Tissue Development	clustering of cells	2,43E-04			ADIPOQ,CLU	2
Skeletal and Muscular Disorders	abnormal function of skeleton	2,74E-04			ADIPOQ,GSN	2
Hematological System Development and Function, Hypersensitivity Response, Immune Cell Trafficking, Inflammatory Response, Tissue Development	accumulation of eosinophils	2,74E-04			ADIPOQ,PLG	2
Inflammatory Disease, Inflammatory Response	inflammation of peritoneum	2,91E-04			C3,C4A/C4B	2
Cellular Movement, Hematological System Development and Function, Hypersensitivity Response, Immune Cell Trafficking	migration of eosinophils	2,91E-04			C3,PLG	2
Humoral Immune Response, Lymphoid Tissue Structure and Development	quantity of germinal center	2,91E-04			C3,C4A/C4B	2
Cell Death and Survival	cell death of microvascular endothelial cells	3,08E-04			ADIPOQ,PLG	2
Lipid Metabolism, Small Molecule Biochemistry	esterification of cholesterol	3,08E-04			APOA1,C3	2
Carbohydrate Metabolism, Lipid Metabolism, Small Molecule Biochemistry	metabolism of phosphatidylcholine	3,08E-04			APOA1,PON1	2
Cell Death and Survival, Cellular Compromise	fragmentation of nucleus	3,61E-04			CLU,UBB	2
Cardiovascular Disease, Inflammatory Disease, Organismal Injury and Abnormalities	myocarditis	3,61E-04			ADIPOQ,CLU	2
Cardiovascular System Development and Function, Tissue Morphology	quantity of endothelial cells	3,61E-04			APOA1,PLG	2
Connective Tissue Development and Function, Embryonic Development, Organ Development, Organismal Development, Skeletal and Muscular System Development and Function, Tissue Development, Tissue Morphology	thickness of cortical bone	3,61E-04			ADIPOQ,GSN	2
Cellular Development	transition of cells	3,61E-04			ADIPOQ,FGA	2
Cardiovascular Disease, Inflammatory Disease, Organismal Injury and Abnormalities	Kawasaki's disease	4,00E-04			C3,C4A/C4B	2
Cardiovascular Disease, Organismal Injury and Abnormalities	formation of thrombus	4,00E-04			ADIPOQ,C3	2
Cardiovascular Disease	atherosclerosis of aorta	4,20E-04			CLU,PLG	2
Cell-To-Cell Signaling and Interaction, Hematological System Development and Function, Immune Cell Trafficking, Inflammatory Response, Tissue Development	binding of neutrophils	4,20E-04			C3,PLG	2
Inflammatory Response	inflammation of heart	4,20E-04			APOA1,CLU	2
Drug Metabolism, Lipid Metabolism, Molecular Transport, Small Molecule Biochemistry	release of prostaglandin E2	4,20E-04			ADIPOQ,C3	2
Ophthalmic Disease, Organismal Injury and Abnormalities	age-related macular degeneration	4,40E-04			C3,TF	2
Cardiovascular Disease, Neurological Disease	cerebral infarction	4,40E-04			APOA1,PLG	2
Immunological Disease, Neurological Disease, Skeletal and Muscular Disorders	myasthenia gravis	4,40E-04			C3,C4A/C4B	2
Energy Production, Lipid Metabolism, Small Molecule Biochemistry	oxidation of palmitic acid	4,40E-04			ADIPOQ,APOA1	2
Cellular Assembly and Organization, Cellular Function and Maintenance, Skeletal and Muscular System Development and Function, Tissue Morphology	quantity of smooth muscle cells	4,40E-04			PLG,PON1	2
Cell-To-Cell Signaling and Interaction, Cellular Movement, Hematological System Development and Function, Immune Cell Trafficking, Inflammatory Response	recruitment of monocytes	4,40E-04			APOA1,PLG	2
Molecular Transport, Small Molecule Biochemistry	release of histamine	4,40E-04			C3,C4A/C4B	2
Digestive System Development and Function, Gastrointestinal Disease, Hepatic System Development and Function, Hepatic System Disease, Infectious Disease, Inflammatory Disease, Inflammatory Response, Organ Development	hepatitis B	4,61E-04			C3,C4A/C4B	2
Organismal Development	mass of fetal organism	4,61E-04			APOA1,C3	2
Cellular Function and Maintenance	uptake of cells	4,61E-04			C3,PLG	2
Cardiovascular Disease, Organismal Injury and Abnormalities	reperfusion injury of organ	4,82E-04			ADIPOQ,C3	2
Infectious Disease	severe sepsis	4,82E-04			C3,C4A/C4B	2
Cardiovascular System Development and Function, Cellular Development, Cellular Growth and Proliferation, Connective Tissue Development and Function, Hepatic System Development and Function, Organismal Development, Tissue Development	proliferation of hepatic stellate cells	5,03E-04			ADIPOQ,TF	2
Embryonic Development, Humoral Immune Response, Lymphoid Tissue Structure and Development, Organ Development, Organismal Development, Tissue Development	abnormal morphology of germinal center	5,26E-04			C3,C4A/C4B	2
Cell-To-Cell Signaling and Interaction, Nervous System Development and Function	activation of astrocytes	5,26E-04			ADIPOQ,PLG	2
Developmental Disorder, Hereditary Disorder, Immunological Disease	severe combined immunodeficiency	5,26E-04			C3,C4A/C4B	2
DNA Replication, Recombination, and Repair, Energy Production, Nucleic Acid Metabolism, Small Molecule Biochemistry	hydrolysis of ATP	5,48E-04			APOA1,PLG	2
Lipid Metabolism, Molecular Transport, Small Molecule Biochemistry	absorption of lipid	5,71E-04			APOA1,C3	2
Organismal Injury and Abnormalities, Renal and Urological Disease	interstitial fibrosis of kidney	5,71E-04			ADIPOQ,C3	2
Cardiovascular System Development and Function, Tissue Morphology	relaxation of artery	5,71E-04			APOA1,PLG	2
Cell-To-Cell Signaling and Interaction, Hematological System Development and Function, Immune Cell Trafficking, Inflammatory Response, Tissue Development	binding of macrophages	5,95E-04			ADIPOQ,APOA1	2
Organismal Injury and Abnormalities, Renal and Urological Disease	urological disorder of kidney	5,95E-04			C3,CLU	2
Cellular Movement, Hematological System Development and Function, Immune Cell Trafficking	chemotaxis of leukocyte cell lines	6,43E-04			C3,C4A/C4B	2
Cardiovascular System Development and Function, Ophthalmic Disease, Organismal Development, Visual System Development and Function	neovascularization of choroid	6,43E-04			C3,PLG	2
Cell-To-Cell Signaling and Interaction, Hematological System Development and Function, Immune Cell Trafficking, Inflammatory Response, Tissue Development	aggregation of leukocytes	6,68E-04			ADIPOQ,CLU	2
Cellular Function and Maintenance, Hematological System Development and Function	function of blood platelets	6,68E-04			C3,GSN	2
Inflammatory Response, Respiratory Disease	inflammation of airway	8,00E-04			ADIPOQ,C3	2
Hematological System Development and Function, Organismal Functions	flow of blood	8,28E-04			GSN,PLG	2
Free Radical Scavenging	generation of superoxide	8,28E-04			ADIPOQ,TF	2
Cell Death and Survival, Skeletal and Muscular System Development and Function	cell viability of muscle cells	8,56E-04			ADIPOQ,PLG	2
Lipid Metabolism, Small Molecule Biochemistry, Vitamin and Mineral Metabolism	synthesis of cholesterol	8,56E-04			APOA1,PON1	2
Lipid Metabolism, Small Molecule Biochemistry	synthesis of triacylglycerol	8,85E-04			ADIPOQ,C3	2
Cellular Development, Embryonic Development, Organ Development, Organismal Development, Reproductive System Development and Function	maturation of germ cells	9,14E-04			ADIPOQ,CLU	2
Protein Synthesis	quantity of hdl cholesterol in blood	9,43E-04			APOA1,PLG	2
Organismal Injury and Abnormalities	oxidative stress	9,73E-04			ADIPOQ,PON1	2
Embryonic Development, Organismal Development, Reproductive System Development and Function	implantation of embryo	1,00E-03			ADIPOQ,C3	2
Cell-To-Cell Signaling and Interaction, Hematological System Development and Function, Hypersensitivity Response, Immune Cell Trafficking, Inflammatory Response	activation of mast cells	1,03E-03			C3,C4A/C4B	2
Cancer, Gastrointestinal Disease	intestinal adenoma	1,03E-03			ADIPOQ,CLU	2
Cellular Development, Cellular Growth and Proliferation, Hematological System Development and Function	NK cell proliferation	1,13E-03			ADIPOQ,APOA1	2
Cellular Assembly and Organization, Cellular Function and Maintenance	depolarization of cellular membrane	1,20E-03			ADIPOQ,PLG	2
Neurological Disease	injury of central nervous system	1,20E-03			CLU,GSN	2
Lipid Metabolism, Molecular Transport, Small Molecule Biochemistry	uptake of fatty acid	1,20E-03			ADIPOQ,C3	2
Embryonic Development, Organ Development, Organismal Development, Renal and Urological System Development and Function, Reproductive System Development and Function, Tissue Development	growth of mammary gland	1,23E-03			GSN,PLG	2
Inflammatory Disease, Ophthalmic Disease	conjunctivitis	1,26E-03			CLU,PLG	2
Immunological Disease, Organismal Injury and Abnormalities	lymphadenopathy	1,26E-03			C3,C4A/C4B	2
Hematological System Development and Function, Immune Cell Trafficking, Inflammatory Response, Tissue Development	accumulation of macrophages	1,30E-03			APOA1,PLG	2
Cell-To-Cell Signaling and Interaction, Cellular Assembly and Organization, Tissue Development	adhesion of cell-associated matrix	1,30E-03			FGA,FGG	2
Cell-To-Cell Signaling and Interaction, Hematological System Development and Function, Immune Cell Trafficking, Inflammatory Response, Tissue Development	adhesion of neutrophils	1,33E-03			APOA1,FGA	2
Cell Death and Survival	cell death of breast cell lines	1,33E-03			ADIPOQ,PLG	2
Cardiovascular System Development and Function, Organ Morphology	contractility of heart ventricle	1,37E-03			ADIPOQ,APOA1	2
Embryonic Development, Organ Development, Organismal Development, Renal and Urological System Development and Function, Reproductive System Development and Function, Tissue Development	lactation	1,37E-03			ADIPOQ,PLG	2
Cancer	hyperplasia of epithelial cells	1,40E-03			ADIPOQ,C3	2
Cellular Movement, Hair and Skin Development and Function	migration of epithelial cell lines	1,40E-03			C3,FGA	2
Lipid Metabolism, Molecular Transport, Small Molecule Biochemistry	transport of steroid	1,40E-03			APOA1,GSN	2
Cell Morphology, Hematological System Development and Function, Inflammatory Response	M2 polarization of Kupffer cells	7,30E-04			ADIPOQ	1
Embryonic Development, Organ Development, Organ Morphology, Organismal Development, Renal and Urological System Development and Function, Reproductive System Development and Function, Tissue Development, Tissue Morphology	abnormal morphology of mammary gland connective tissue	7,30E-04			PLG	1
Reproductive System Development and Function, Tissue Development	accumulation of prostate cell lines	7,30E-04			CLU	1
Carbohydrate Metabolism, Lipid Metabolism, Small Molecule Biochemistry	activation of 1-palmitoyl-2-arachidonyl-sn-glycero-3-phosphorylcholine	7,30E-04			PON1	1
Carbohydrate Metabolism, Lipid Metabolism, Small Molecule Biochemistry	activation of 1-palmitoyl-2-glutaroyl-sn-glycero-3-phosphorylcholine	7,30E-04			PON1	1
Cancer, Cell-To-Cell Signaling and Interaction	activation of erythroleukemia cells	7,30E-04			PLG	1
Tissue Development	adhesion of mesothelium	7,30E-04			FGA	1
Connective Tissue Development and Function, Reproductive System Development and Function, Tissue Development	adipogenesis of mammary gland	7,30E-04			PLG	1
Hereditary Disorder, Metabolic Disease	adiponectin deficiency	7,30E-04			ADIPOQ	1
Ophthalmic Disease, Organismal Injury and Abnormalities	age-related macular degeneration type 9	7,30E-04			C3	1
Tissue Development	aggregation of sperm	7,30E-04			CLU	1
Cardiovascular Disease, Cardiovascular System Development and Function, Organismal Injury and Abnormalities	angiogenesis of atherosclerotic lesion	7,30E-04			PLG	1
Neurological Disease, Psychological Disorders	argyrophilic grain disease	7,30E-04			UBB	1
Cardiovascular System Development and Function, Cell Cycle	arrest in mitosis of endothelial cells	7,30E-04			PLG	1
Cell-To-Cell Signaling and Interaction, Skeletal and Muscular System Development and Function, Tissue Development	attachment of HCSM cells	7,30E-04			PLG	1
Cancer, Endocrine System Disorders, Organismal Injury and Abnormalities, Reproductive System Disease	cancer of seminal vesicle	7,30E-04			CLU	1
Cancer, Organismal Injury and Abnormalities, Renal and Urological Disease	chemosensitivity of bladder cancer cell lines	7,30E-04			CLU	1
Cellular Assembly and Organization	cleavage of actin filaments	7,30E-04			GSN	1
Cell-To-Cell Signaling and Interaction, Connective Tissue Development and Function, Tissue Development	clustering of Sertoli cells	7,30E-04			CLU	1
Cell-To-Cell Signaling and Interaction, Hematological System Development and Function, Immune Cell Trafficking, Inflammatory Response, Tissue Development	clustering of microglia	7,30E-04			ADIPOQ	1
Hereditary Disorder, Metabolic Disease	combined apoA-I and apoC-III deficiency	7,30E-04			APOA1	1
Developmental Disorder, Hereditary Disorder, Immunological Disease	complement component C3 deficiency	7,30E-04			C3	1
Developmental Disorder, Hereditary Disorder, Immunological Disease	complement component C4A deficiency	7,30E-04			C4A/C4B	1
Developmental Disorder, Hereditary Disorder, Immunological Disease	complement component C4B deficiency	7,30E-04			C4A/C4B	1
Developmental Disorder, Hereditary Disorder, Immunological Disease	complement component C8 deficiency type II	7,30E-04			C8B	1
Developmental Disorder, Hematological Disease, Hereditary Disorder, Metabolic Disease	congenital atransferrinemia	7,30E-04			TF	1
Developmental Disorder, Hematological Disease, Hereditary Disorder, Immunological Disease	congenital hypodysfibrinogenemia	7,30E-04			FGA	1
Cell Death and Survival, Free Radical Scavenging	cytotoxicity of superoxide	7,30E-04			CLU	1
Cellular Compromise, Connective Tissue Disorders, Organismal Injury and Abnormalities	damage of fibroblasts	7,30E-04			CLU	1
Cancer, Cellular Compromise	damage of squamous carcinoma cells	7,30E-04			CLU	1
Reproductive System Development and Function	delay in decidualization	7,30E-04			PLG	1
Cancer, Cellular Growth and Proliferation	delay in formation of tumor cells	7,30E-04			CLU	1
Cancer, Gastrointestinal Disease, Hepatic System Disease	delay in hyperplasia of hepatocytes	7,30E-04			C3	1
Tissue Morphology	delay in removal of parenchyma	7,30E-04			C3	1
Carbohydrate Metabolism, Lipid Metabolism, Molecular Transport, Small Molecule Biochemistry	depletion of phosphatidylcholine	7,30E-04			APOA1	1
Lipid Metabolism, Molecular Transport, Small Molecule Biochemistry	depletion of sphingomyelin	7,30E-04			APOA1	1
Cellular Development	differentiation of pancreatic duct cells	7,30E-04			CLU	1
Cell-To-Cell Signaling and Interaction	disruption of actin filopodia	7,30E-04			PLG	1
Gastrointestinal Disease, Organismal Injury and Abnormalities	duodenal ulcer	7,30E-04			PLG	1
Cardiovascular Disease, Hematological Disease, Hereditary Disorder	dysfibrinogenemia causing recurrent thrombosis	7,30E-04			FGA	1
Ophthalmic Disease	ectropion	7,30E-04			PLG	1
Lipid Metabolism, Molecular Transport, Small Molecule Biochemistry, Vitamin and Mineral Metabolism	efflux of alpha-tocopherol	7,30E-04			APOA1	1
Digestive System Development and Function, Gastrointestinal Disease, Hepatic System Development and Function, Hepatic System Disease, Inflammatory Disease, Inflammatory Response, Organ Development	experimental nonalcoholic steatohepatitis	7,30E-04			ADIPOQ	1
Tissue Development	formation of fibrous tissue	7,30E-04			PLG	1
Connective Tissue Disorders, Organismal Injury and Abnormalities, Skeletal and Muscular Disorders	hemarthrosis	7,30E-04			FGA	1
Cardiovascular Disease, Metabolic Disease	hypocholesterolemia	7,30E-04			APOA1	1
Cell-To-Cell Signaling and Interaction, Cellular Growth and Proliferation, Hematological System Development and Function, Inflammatory Response	induction of foam cells	7,30E-04			APOA1	1
Cell Death and Survival	initiation of apoptosis of neutrophils	7,30E-04			GSN	1
Cellular Compromise	injury of acinar gland cells	7,30E-04			CLU	1
Hematological System Development and Function, Organismal Injury and Abnormalities, Renal and Urological Disease, Renal and Urological System Development and Function	ischemia reperfusion of kidney	7,30E-04			CLU	1
Connective Tissue Disorders, Developmental Disorder, Gastrointestinal Disease, Skeletal and Muscular Disorders	isolated cleft palate	7,30E-04			UBB	1
Inflammatory Disease, Ophthalmic Disease	keratoconjunctivitis sicca	7,30E-04			CLU	1
DNA Replication, Recombination, and Repair, Developmental Disorder, Hereditary Disorder, Metabolic Disease, Neurological Disease, Ophthalmic Disease	lattice corneal dystrophy type II	7,30E-04			GSN	1
Cellular Assembly and Organization	modulation of actin cytoskeleton	7,30E-04			GSN	1
Skeletal and Muscular Disorders	myopathy of myofibrils	7,30E-04			CLU	1
Digestive System Development and Function, Gastrointestinal Disease, Hepatic System Development and Function, Hepatic System Disease, Inflammatory Disease, Inflammatory Response, Organ Development	necroinflammatory liver disease	7,30E-04			ADIPOQ	1
Immunological Disease, Ophthalmic Disease	ocular cicatricial pemphigoid	7,30E-04			CLU	1
Cell Death and Survival, Hematological System Development and Function	opsonization of red blood cells	7,30E-04			C3	1
Connective Tissue Disorders, Inflammatory Disease, Skeletal and Muscular Disorders	osteoarthritis of articular cartilage	7,30E-04			CLU	1
Carbohydrate Metabolism, Energy Production, Lipid Metabolism, Small Molecule Biochemistry	oxidation of 1-palmitoyl-2-linoleoyl-sn-glycero-3-phosphocholine	7,30E-04			APOA1	1
Cell Morphology, Cellular Function and Maintenance	pH of prostate cancer cell lines	7,30E-04			PLG	1
Hereditary Disorder, Metabolic Disease	plasminogen deficiency type I	7,30E-04			PLG	1
Hereditary Disorder, Metabolic Disease	plasminogen deficiency type II	7,30E-04			PLG	1
Hematological System Development and Function, Inflammatory Response, Tissue Morphology	quantity of interstitial macrophages	7,30E-04			ADIPOQ	1
Embryonic Development	reabsorption of embryo	7,30E-04			PLG	1
Lipid Metabolism, Small Molecule Biochemistry	recruitment of cholesterol	7,30E-04			APOA1	1
Lipid Metabolism, Small Molecule Biochemistry	recruitment of sphingomyelin	7,30E-04			APOA1	1
Carbohydrate Metabolism, Lipid Metabolism, Molecular Transport, Small Molecule Biochemistry	redistribution of phosphatidylcholine	7,30E-04			GSN	1
Hereditary Disorder, Neurological Disease, Psychological Disorders	refractory schizophrenia	7,30E-04			APOA1	1
Carbohydrate Metabolism, Lipid Metabolism, Small Molecule Biochemistry	removal of phosphatidylcholine	7,30E-04			APOA1	1
Cell Cycle	replication of prostate cancer cell lines	7,30E-04			CLU	1
Carbohydrate Metabolism, Lipid Metabolism, Molecular Transport, Small Molecule Biochemistry	secretion of lysophosphatidylcholine	7,30E-04			APOA1	1
Embryonic Development	size of blastocyst	7,30E-04			C3	1
Lipid Metabolism, Small Molecule Biochemistry	solubilization of phospholipid	7,30E-04			APOA1	1
Reproductive System Development and Function	spermiation of spermatids	7,30E-04			CLU	1
Connective Tissue Disorders, Neurological Disease, Organismal Injury and Abnormalities, Skeletal and Muscular Disorders	spinal stenosis of lumbar region	7,30E-04			PLG	1
Cardiovascular System Development and Function, Cell Death and Survival	survival of HAEC cells	7,30E-04			PLG	1
Cardiovascular Disease, Endocrine System Disorders, Gastrointestinal Disease, Hereditary Disorder, Metabolic Disease	susceptibility to microvascular complications of diabetes type 5	7,30E-04			PON1	1
Carbohydrate Metabolism, Small Molecule Biochemistry	synthesis of glucose-6-phosphate	7,30E-04			ADIPOQ	1
Cardiovascular System Development and Function, Tissue Morphology	thickness of neointima	7,30E-04			ADIPOQ	1
Cellular Development, Nervous System Development and Function	transition of Schwann cells	7,30E-04			FGA	1
Cellular Development	transition of adventitial fibroblasts	7,30E-04			ADIPOQ	1
Cellular Function and Maintenance	uptake of phagocytes	7,30E-04			C3	1
Cell Morphology	viscosity of cytosol	7,30E-04			GSN	1
Cell Morphology, Hematological System Development and Function, Inflammatory Response	volume of macrophages	7,30E-04			PON1	1
Cardiovascular Disease, Developmental Disorder, Hereditary Disorder, Metabolic Disease, Neurological Disease, Organismal Injury and Abnormalities	Danish type familial amyloid cardiomyopathy	1,46E-03			GSN	1
Digestive System Development and Function, Tissue Development	accumulation of colonocytes	1,46E-03			CLU	1
Cell-To-Cell Signaling and Interaction, Renal and Urological System Development and Function	activation of tubular cells	1,46E-03			TF	1
Neurological Disease	alpha-synucleinopathy	1,46E-03			CLU	1
Hematological Disease, Metabolic Disease	atherogenic dyslipidemia	1,46E-03			ADIPOQ	1
Cellular Assembly and Organization, Post-Translational Modification	bending of actin	1,46E-03			GSN	1
Cellular Movement, Hematological System Development and Function, Inflammatory Response	cell movement of blood platelets	1,46E-03			GSN	1
Cell Death and Survival, Skeletal and Muscular System Development and Function	cell viability of HCSM cells	1,46E-03			PLG	1
Cell-To-Cell Signaling and Interaction, Cellular Movement, Hematological System Development and Function, Hypersensitivity Response, Immune Cell Trafficking, Inflammatory Response	chemoattraction of mast cells	1,46E-03			C3	1
Carbohydrate Metabolism, Lipid Metabolism, Molecular Transport, Small Molecule Biochemistry	clearance of choline-phospholipid	1,46E-03			APOA1	1
Cellular Assembly and Organization, Post-Translational Modification, Protein Degradation, Protein Synthesis	cleavage of actin	1,46E-03			GSN	1
Lipid Metabolism, Molecular Transport, Small Molecule Biochemistry	concentration of eicosapentenoic acid	1,46E-03			PON1	1
Carbohydrate Metabolism, Small Molecule Biochemistry	dephosphorylation of glucose-6-phosphate	1,46E-03			ADIPOQ	1
Lipid Metabolism, Molecular Transport, Small Molecule Biochemistry	depletion of cholesterol ester	1,46E-03			APOA1	1
Gene Expression	derepression of RNA	1,46E-03			UBB	1
Cell-To-Cell Signaling and Interaction, Tissue Development	detachment of gonadal cell lines	1,46E-03			PLG	1
Cardiovascular System Development and Function, Cellular Development, Tissue Development	differentiation of endothelial tube	1,46E-03			ADIPOQ	1
Lipid Metabolism, Molecular Transport, Small Molecule Biochemistry	efflux of cholesterol ester	1,46E-03			APOA1	1
Endocrine System Disorders, Gastrointestinal Disease, Hepatic System Disease, Metabolic Disease	experimental nonalcoholic fatty liver disease	1,46E-03			ADIPOQ	1
Cellular Assembly and Organization	extension of peripheral lamellae	1,46E-03			GSN	1
Cellular Growth and Proliferation, Connective Tissue Development and Function, Tissue Development	generation of adipocytes	1,46E-03			ADIPOQ	1
Cellular Growth and Proliferation, Organismal Development	growth of Bacillus anthracis	1,46E-03			TF	1
Cardiovascular Disease, Organismal Functions, Organismal Injury and Abnormalities	healing of infarct	1,46E-03			PLG	1
Developmental Disorder, Hematological Disease, Hereditary Disorder, Metabolic Disease	high density lipoprotein deficiency type 2	1,46E-03			APOA1	1
Cellular Assembly and Organization, Cellular Function and Maintenance	hyperpolarization of mitochondrial membrane	1,46E-03			PLG	1
Developmental Disorder, Hematological Disease, Immunological Disease, Neurological Disease	hypertrophy of microglia	1,46E-03			ADIPOQ	1
Hematological Disease	hypofibrinogenemia	1,46E-03			FGG	1
Inflammatory Response	inflammation of breast	1,46E-03			TF	1
Cancer, Cellular Movement, Tumor Morphology	invasion of neuroblastoma cells	1,46E-03			CLU	1
Cellular Movement, Connective Tissue Development and Function	migration of adventitial fibroblasts	1,46E-03			ADIPOQ	1
Cellular Development, Cellular Growth and Proliferation, Nervous System Development and Function, Tissue Development	outgrowth of sensory neurons	1,46E-03			CLU	1
Cancer, Gastrointestinal Disease	primary colorectal adenocarcinoma	1,46E-03			CLU	1
Lipid Metabolism, Small Molecule Biochemistry	production of 1-oleoylglycerol	1,46E-03			C3	1
Cardiovascular System Development and Function, Cellular Development, Cellular Growth and Proliferation, Connective Tissue Development and Function, Tissue Development	proliferation of adventitial fibroblasts	1,46E-03			ADIPOQ	1
Cellular Development, Cellular Growth and Proliferation, Endocrine System Development and Function	proliferation of pancreatic duct cells	1,46E-03			CLU	1
Cardiovascular Disease	rarefaction of vasculature	1,46E-03			PLG	1
Cellular Function and Maintenance	regulation of fibroblasts	1,46E-03			ADIPOQ	1
Cardiovascular Disease, Organismal Injury and Abnormalities, Skeletal and Muscular Disorders, Tissue Morphology	reperfusion injury of myocardium	1,46E-03			ADIPOQ	1
Organismal Injury and Abnormalities	restenosis of vasculature	1,46E-03			ADIPOQ	1
Cell Morphology, Connective Tissue Development and Function	ruffling of dermal fibroblasts	1,46E-03			GSN	1
Cell Morphology, Cellular Assembly and Organization	shortening of actin filaments	1,46E-03			GSN	1
Connective Tissue Development and Function, Tissue Morphology	size of epididymal fat	1,46E-03			ADIPOQ	1
